# Supplementary material for: KEAP1-Mutant Lung Cancers Weaken Anti-Tumor Immunity and Promote an M2-like Macrophage Phenotype
Source: Int J Mol Sci. 2024 Mar 20;25(6):3510. doi: 10.3390/ijms25063510 (PMC10970780; doi:10.3390/ijms25063510)
Supplement: Supplementary file 1 [file ijms-25-03510-s001.zip]

Archive with 5 entries (5 files):
- SupplementaryFigures.pptx
- TableS1_LL2CellUpstreamRegulators.xlsx
- TableS2_LL2LuminexValues.xlsx
- TableS3_LL2ImmuneCellTrafficking.xlsx
- TableS4_LL2DiseasesAndFunctions.xlsx
