# Supplementary material for: KEAP1-Mutant Lung Cancers Weaken Anti-Tumor Immunity and Promote an M2-like Macrophage Phenotype
Source: Int J Mol Sci. 2024 Mar 20;25(6):3510. doi: 10.3390/ijms25063510 (PMC10970780; doi:10.3390/ijms25063510)
Supplement: Supplementary file 1 [file ijms-25-03510-s001.zip › TableS1_LL2CellUpstreamRegulators.xlsx]

## Sheet: Sheet0
Table S1. Predicted upstream regulators of LL2 KO clone bulk RNA sequencing dataset
© 2000-2023 QIAGEN. All rights reserved.	NRF2 KO	KEAP1 KO #3	KEAP1 KO #2	KEAP1 KO #1
Upstream Regulators	N1D8Hits - 2023-07-06 09:22 AM	K3F10Hits - 2023-07-06 09:20 AM	K3A3Hits - 2023-07-06 09:19 AM	K2B12Hits - 2023-07-06 09:16 AM
NFE2L2	-3.35	5.541	5.086	4.559
GSR	2.646	-4.221	-4.101	-3.719
TXNRD1	2.63	-3.753	-3.623	-3.209
1,2-dithiol-3-thione	-2.34	4.074	3.945	2.541
aflatoxin B1	-2	3.495	2.964	3.452
benzo(a)pyrene	-1.969	3.81	3.264	2.743
3-methylcholanthrene	-1.98	3.224	3.067	2.9
KRAS	N/A	4.256	3.907	2.788
NR1I2	-2.219	3.428	1.891	2.681
N6AMT1	N/A	-2.836	-3.565	-3.116
CCR2	N/A	-3.561	-3.962	-1.941
meds433	N/A	3.53	3.411	2.496
N-acetyl-L-cysteine	N/A	-3.531	-2.784	-2.926
TGFB1	-0.558	-3.003	-3.697	-1.926
MNT	N/A	-3.051	-2.714	-3.317
arsenic trioxide	-1.994	2.409	2.119	2.498
FAS	N/A	3.531	2.825	2.618
FAM117B	N/A	3.606	3.162	2.121
DLX1	N/A	-3.357	-3.162	-2.202
mir-223	-1.342	1.813	2.411	2.985
SORL1	N/A	-3.13	-3.162	-2.191
butylated hydroxyanisol	-1.983	2.199	2.199	2.095
PTPRR	N/A	2.668	3.326	2.478
PPIF	N/A	3.207	2.887	2.333
fatty acid	N/A	3.343	3.044	1.883
CTCF	N/A	-3.166	-3.015	-1.994
PTC-209	N/A	2.898	2.733	2.543
Bvht	N/A	-3.207	-3	-1.941
pirinixic acid	N/A	3.234	2.782	2.123
hemoglobin	-2	1.633	2.236	2.236
ADRB	N/A	-2.903	-2.155	-3.037
GLIS1	N/A	-2.843	-2.843	-2.353
MM-589	N/A	2.733	2.733	2.543
BACH1	N/A	-2.607	-2.771	-2.607
Tgf beta	N/A	-3.224	-2.742	-2.01
RXRB	N/A	2.668	2.584	2.688
acetovanillone	N/A	-2.828	-2.828	-2.236
MYB	N/A	-2.567	-2.742	-2.572
chromium	N/A	-2.703	-2.359	-2.813
RNF5	N/A	2.573	3.317	1.976
SPDEF	N/A	2.917	2.719	2.18
AMBRA1	N/A	2.634	2.152	2.985
RXRA	-0.651	2.605	2.477	2.012
MAPK3	N/A	2.313	2.499	2.929
vanillin	N/A	2.449	2.828	2.449
PLIN5	N/A	2.945	2.778	1.976
CG	-0.083	-1.98	-3.684	-1.951
tetrabromobisphenol A	N/A	-3.357	-2.673	-1.667
CBR-470-1	N/A	2.63	2.63	2.433
cyclopamine	N/A	2.743	2.927	1.977
HNF4A	-2	1.378	2.207	2.053
MYOCD	N/A	2.493	2.61	2.421
beta-naphthoflavone	N/A	2.937	2.649	1.897
rosiglitazone	N/A	2.407	1.96	3.11
budesonide	N/A	-2.452	-2.495	-2.53
CDKN1A	N/A	2.495	3.05	1.876
miR-124-3p (and other miRNAs w/seed AAGGCAC)	N/A	1.863	2.861	2.667
IgG	N/A	-2.47	-2.45	-2.447
PTGS2	N/A	2.859	2.477	2.026
GNA12	N/A	-2.057	-2.514	-2.72
USP22	N/A	2.36	3.035	1.89
gemcitabine	N/A	2.124	2.676	2.401
MRTFB	0.447	-2.358	-2.933	-1.434
FZD7	N/A	2.449	2.449	2.236
SMAD2	N/A	-2.127	-2.655	-2.322
AGT	0.333	-1.784	-3.223	-1.757
tetradecanoylphorbol acetate	-2.2	3.082	1.01	-0.761
TP63	N/A	2.757	3.085	1.166
HRAS	N/A	3.009	2.271	1.726
ITGA11	N/A	-2.646	-3	-1.342
decitabine	-1.23	-1.069	-2.202	-2.446
ZNF106	N/A	-2.307	-2.307	-2.307
VCAN	N/A	-2.274	-1.984	-2.656
TCF3	N/A	-2.233	-2.294	-2.383
miR-335-3p (miRNAs w/seed UUUUCAU)	N/A	2.449	2.449	2
SETX	N/A	2.433	2.219	2.219
ARID2	N/A	2.111	2.111	2.646
Rhox5	N/A	2.219	2.619	1.982
mono-(2-ethylhexyl)phthalate	N/A	2.968	1.893	1.956
NFIC	N/A	-2.353	-2.132	-2.324
prexasertib	N/A	2.837	1.789	2.138
IKZF1	N/A	1.255	3.26	2.248
Stat6 dimer	N/A	2.578	2.2	1.964
F7	N/A	2.372	2.181	2.184
MAFF	N/A	2.646	2.449	1.633
FKBP10	N/A	2.5	2.837	1.387
phenobarbital	N/A	2.652	1.992	2.074
diallyl disulfide	N/A	2.254	2.03	2.429
NCOR-LXR-Oxysterol-RXR-9 cis RA	N/A	2.236	2.236	2.236
N-propyl bromide	N/A	2.236	2.236	2.236
SHH	N/A	-2.944	-2.952	-0.784
topotecan	N/A	2.405	2.431	1.8
tert-butyl-hydroquinone	N/A	2.487	1.528	2.616
ML290	N/A	2.985	2.63	1
TWIST1	N/A	-2.652	-2.695	-1.238
IRF1	N/A	2.178	1.954	2.413
9Z,11E-octadecadienoic acid	N/A	-2.598	-2.598	-1.342
mir-802	N/A	2.2	2.449	1.886
MIR17HG	N/A	2.135	2.584	1.807
STIM1	N/A	-2.345	-1.912	-2.236
miR-338-3p (miRNAs w/seed CCAGCAU)	N/A	2.121	2.121	2.236
SIS3	N/A	2.236	2.236	2
FOXC1	N/A	-2.385	-2.167	-1.904
pyridostatin	N/A	-3.153	-3.3	N/A
8-bromo-cAMP	N/A	-1.57	-2.996	-1.883
1-chloro-2,4-dinitrobenzene	N/A	2.111	1.667	2.646
SPINT1	N/A	2.213	2.213	1.98
molybdenum disulfide	N/A	2.828	2	1.569
let-7a-5p (and other miRNAs w/seed GAGGUAG)	N/A	1.839	2.315	2.241
LAMA4	2	1.864	2.312	0.196
NGEF	N/A	-2.309	-2.138	-1.89
PRKCA	N/A	2.572	2.153	1.595
HAND2	N/A	1.958	2.18	2.18
15-deoxy-delta-12,14 -PGJ 2	N/A	2.407	2.717	1.193
TEAD2	N/A	-2.111	-2.53	-1.667
TEAD3	N/A	-2.111	-2.53	-1.667
POLR2M	N/A	-2.433	-1.633	-2.236
MGA	N/A	1.732	3.153	1.414
cholic acid	N/A	2.516	2.311	1.455
FOXO4	N/A	2.305	1.704	2.245
UPF2	N/A	-2.36	-1.455	-2.433
chenodeoxycholic acid	N/A	3.08	3.15	N/A
LHX1	N/A	2.36	2.164	1.706
CDH1	N/A	2.009	2.183	2.035
EDN1	N/A	-1.457	-2	-2.754
Growth hormone	-0.453	-2.114	-2.806	-0.834
ROCK1	N/A	-2.646	-2.449	-1.109
mir-140	N/A	1.981	2.219	1.981
CL 316243	N/A	2.207	1.977	1.969
GPBAR1	N/A	1.343	1.648	3.148
SOX9	N/A	-1.805	-2.372	-1.952
SQSTM1	N/A	2.438	2.142	1.537
NR0B1	N/A	-2.209	-2.209	-1.698
TNFSF13B	N/A	2.693	1.895	1.508
BCR (complex)	N/A	2.524	1.101	2.451
TRIM2	N/A	2.105	2.622	1.342
SOD2	N/A	-1.706	-2.63	-1.732
CASR	N/A	2.447	2.591	1
CISH	N/A	-2.523	-1.846	-1.667
geldanamycin	N/A	1.983	3.23	0.803
PARPBP	N/A	-2	-2	-2
CAPN3	N/A	2	2	2
2,4-dinitrofluorobenzene	N/A	2.395	2.213	1.387
DTX1	N/A	1.982	2	2
HOXBLINC	N/A	-2	-2	-1.964
DSCAM	N/A	-1.327	-1.771	-2.864
Go6983	N/A	-1.987	-1.987	-1.987
LIF	N/A	-1.765	-2.616	-1.564
AEBP1	N/A	-1.98	-1.98	-1.98
arachidonyltrifluoromethane	N/A	-1.977	-1.977	-1.977
IHH	N/A	-2.948	-2.981	N/A
AICAR	N/A	2.045	1.656	2.207
ciprofibrate	N/A	2.358	1.985	1.559
HDAC5	N/A	-2.209	-1.977	-1.701
EWSR1-FLI1	N/A	1.818	2.396	1.673
MYCN	N/A	1.709	2.152	2.023
KLF5	N/A	1.707	2.309	1.848
allyl sulfide	N/A	2.207	2.207	1.446
5,8,11,14-eicosatetraynoic acid	N/A	1.953	1.953	1.953
CCND1	N/A	-1.474	-1.177	-3.192
MYC	-2.086	1.594	1.064	1.072
trans-stilbene oxide	N/A	2.414	2.2	1.195
triclosan	N/A	1.89	1.89	2
HOXD10	N/A	1.431	2.343	1.964
STEAP3	N/A	1.732	2.333	1.667
OSM	N/A	-1.22	-2.247	-2.237
bisphenol A	N/A	2.883	2.82	N/A
mir-8	N/A	2.232	2.349	1.12
rolipram	N/A	-1.846	-1.707	-2.143
SGPL1	N/A	-2.229	-1.803	-1.664
CD36	N/A	2.523	1.986	1.177
TINCR	N/A	2.211	1.496	1.972
KDM3B	N/A	2.333	2.53	0.816
CST5	N/A	-1.8	-1.976	-1.886
bardoxolone	N/A	1.993	1.234	2.433
THZ1	N/A	2.043	2.268	1.342
ethoxyquin	N/A	2.19	2.19	1.271
AGTR1	N/A	-2.059	-1.609	-1.982
MEIS2	N/A	-2.646	-3	N/A
paraquat	N/A	2.932	1.08	1.606
STAT3	-1.032	-1.222	-2.176	-1.187
beta-estradiol	N/A	-0.97	-2.651	-1.988
IL5	N/A	-1.584	-2.26	-1.76
miR-7a-5p (and other miRNAs w/seed GGAAGAC)	N/A	1.761	2.108	1.729
SB-431542	N/A	1.857	1.642	2.092
ethanol	-1.98	2.075	0.659	0.872
MEF2A	N/A	1.551	1.06	2.951
diallyl trisulfide	N/A	2.178	1.937	1.432
TO-901317	N/A	1.94	1.922	1.679
CSF	N/A	2.138	1.732	1.667
SAMSN1	N/A	-1.698	-2.837	-1
oltipraz	N/A	2.174	2.174	1.185
ITGB3	N/A	-1.763	-1.763	-1.993
CYP2E1	N/A	1.998	1.741	1.777
2-acetylaminofluorene	N/A	1.633	1.915	1.964
CYB5R4	N/A	-1.782	-1.501	-2.216
nitroarginine	N/A	-1.62	-1.895	-1.977
TCF12	N/A	-1.555	-1.681	-2.254
22(R)-hydroxycholesterol	N/A	1.858	2.057	1.568
1810019D21Rik	N/A	-2.449	-2.132	-0.894
HIC1	N/A	1.511	1.408	2.53
bevacizumab	N/A	1.89	2.138	1.408
NLRP12	N/A	-1.762	-1.709	-1.951
S-adenosylmethionine	N/A	2.121	1.716	1.575
TBX5	N/A	1.91	1.401	2.098
IGF2BP1	N/A	-1.796	-2.213	-1.386
MEF2C	N/A	1.714	1.558	2.094
TFAP2C	N/A	-2.2	-1.98	-1.185
glutathione	N/A	-2.054	-1.69	-1.609
mir-29	N/A	1.941	1.721	1.689
coal tar	N/A	2	2	1.342
cafestol	N/A	1.964	1.964	1.4
MAFG	N/A	2.183	1.954	1.188
Pka	N/A	1.77	1.983	1.571
BACH2	N/A	-1.988	-1.922	-1.414
SMAD3	-0.152	-1.866	-2.159	-1.117
IGF1	N/A	1.908	1.523	1.862
mifepristone	N/A	2.439	2.576	0.269
LACTB	N/A	1.461	2.722	1.091
IL10RA	-2	-1.003	-0.946	-1.319
CR1L	N/A	1.949	1.749	1.567
concanavalin a	N/A	2.35	1.429	1.484
H89	N/A	-2.063	-1.573	-1.583
PPARGC1A	N/A	2.22	1.968	1.016
diethylnitrosamine	N/A	1.71	1.977	1.506
U0126	1.4	-2.032	-1.351	-0.409
KDM1A	N/A	1.203	2.212	1.777
PKD1	N/A	1.943	1.956	1.292
LY294002	2.159	-0.115	1.719	1.188
IL1	N/A	2.723	1.527	0.931
NPC1	N/A	-2.537	-1.244	-1.4
AHR	N/A	2.096	2.002	1.079
TXN	N/A	1.691	1.504	1.982
heparin	N/A	1.716	1.716	1.743
sulforafan	N/A	2.141	1.581	1.447
PD98059	2.792	-1.634	-0.293	-0.446
CEBPA	N/A	1.998	1.066	2.099
DSCAML1	N/A	-1.147	-1.8	-2.183
PADI2	N/A	-1.195	-2.219	-1.715
IZUMO1R	N/A	-1.802	-1.522	-1.802
MAP2K1/2	N/A	2.172	1.507	1.44
KEAP1	N/A	-1.77	-1.77	-1.571
NOTCH3	N/A	-1.594	-2.28	-1.212
TGFBR1	N/A	-1.981	-1.754	-1.343
Ppar	N/A	1.387	2.219	1.455
DIO2	N/A	1.612	1.958	1.485
SMAD7	N/A	1.875	2.334	0.829
DUSP1	N/A	-1.937	-1.407	-1.69
EPHA2	N/A	2.402	1.373	1.254
MAFK	N/A	2.047	1.824	1.157
NR4A3	N/A	2.779	2.246	N/A
medroxyprogesterone acetate	N/A	-1.087	-2.265	-1.673
TRIM24	N/A	2.478	2.207	0.333
PARP2	N/A	1.767	1.767	1.477
TFAP4	N/A	-2.319	-2.209	-0.479
EFNA5	N/A	2.145	1.364	1.495
PTK2B	N/A	-2	-2	-1
CDH11	N/A	-2	-2	-1
miR-22-3p (miRNAs w/seed AGCUGCC)	N/A	2.401	2.596	N/A
CCN2	N/A	-1.879	-2.037	-1.066
UCHL1	N/A	-1.872	-0.775	-2.333
imiquimod	N/A	1.614	1.843	1.511
erlotinib	N/A	2.059	2.573	0.336
PPARA	N/A	2.347	1.826	0.793
4-phenylbutyric acid	N/A	-1.334	-0.994	-2.619
APP	-2.449	0.866	-0.352	1.269
APOE	N/A	-2.386	-1.537	-1.012
ECSIT	N/A	1.698	1.254	1.982
PTPN11	N/A	-2.529	-1.521	-0.87
KMT2A	N/A	-1.824	-2.006	-1.087
let-7	-0.272	0.969	2.417	1.253
FFAR3	N/A	2.138	1.604	1.155
PSMB11	N/A	1.98	2.339	0.577
ASPSCR1-TFE3	N/A	2	1.504	1.387
sodium arsenite	N/A	2.109	1.461	1.32
pidnarulex	N/A	1.058	1.698	2.121
CHAF1A	N/A	1.446	1.446	1.982
SEMA7A	N/A	-1.633	-2.236	-1
PDGF BB	N/A	2.827	1.284	0.755
GC-GCR dimer	N/A	1.45	1.45	1.964
ZNF281	N/A	-2.53	-2.333	N/A
ETV1	N/A	-1.706	-1.706	-1.446
pyruvaldehyde	N/A	2.425	2.433	N/A
dimethyl sulfoxide	N/A	-2.238	-2.618	0
PLA2G4A	N/A	1.46	1.46	1.936
TGS1	N/A	2.219	2.63	N/A
laminaran	N/A	1.929	1.212	1.706
MRTFA	1.342	-1.135	-1.158	-1.199
CYLD-AS1	1	-1.043	-1.091	-1.698
buthionine sulfoximine	N/A	1.937	1.709	1.184
LPL	N/A	1.601	1.258	1.969
SMAD4	N/A	-1.882	-2.528	-0.413
STAT6	N/A	-1.427	-1.757	-1.634
FBXW7	N/A	-1.816	-1.013	-1.982
PPARD	N/A	-1.98	-2.327	-0.501
citarinostat	N/A	-1.508	-1.667	-1.633
STAT5B	-0.816	-1.261	-1.211	-1.517
rifampin	N/A	2.095	1.129	1.555
IFNG	0.938	1.166	-1.222	1.439
E. coli B4 lipopolysaccharide	N/A	2.135	0.991	1.635
ILF3	N/A	-1.645	-1.468	-1.645
SPI1	N/A	1.634	1.199	1.922
PEX5	N/A	1.897	1.897	0.956
DUSP10	N/A	-2.375	-2.375	N/A
MAPK14	N/A	2.029	1.352	1.368
TET2	N/A	1.193	2.358	-1.187
salirasib	N/A	1.673	1.772	1.287
sulindac sulfide	N/A	1.541	1.041	2.147
ALDH2	N/A	-1.32	-0.971	-2.433
losartan potassium	N/A	2.304	1.392	1.008
GAST	N/A	2.172	1.831	0.692
TEAD4	N/A	-1.05	-1.485	-2.157
UM101	N/A	-2.236	-2.449	N/A
mir-379	N/A	1.791	1.644	1.246
RUNX3	N/A	1.87	2.472	0.336
halofuginone	N/A	1.807	2.013	0.858
PAX5-ELN	N/A	-1.265	-1.508	-1.897
SPZ1	N/A	-2.225	-2.439	N/A
mir-17	N/A	-1.274	-0.979	-2.402
KAT6A	N/A	-1.023	-1.32	-2.309
TP53COR1	N/A	2.433	2.219	N/A
TBX1	N/A	-2.433	-2.219	N/A
NUPR1	N/A	2.39	1.65	0.59
NFkB (complex)	N/A	2.477	0.916	1.227
NR5A1	N/A	2.208	2.406	N/A
RETNLB	N/A	-1.921	-1.912	-0.781
FABP3	N/A	1.818	1.781	1.01
FADD	N/A	-2.496	-2.111	N/A
butyric acid	N/A	2.39	1.454	0.759
MKNK1	N/A	-1.109	-1.631	-1.863
stallimycin	N/A	1.89	0.707	2
PSEN1	N/A	-2.33	-1.324	0.94
FXR ligand-FXR-Retinoic acid-RXRα	N/A	2.401	2.19	N/A
RTN4	N/A	-1.51	-1.095	-1.982
SPARC	N/A	-1.467	-1.745	-1.373
1,1-bis(3'-indolyl)-1-(4-hydroxyphenyl)methane	N/A	2.189	2.391	N/A
etoposide	N/A	1.74	0.83	2.01
RAF1	N/A	1.999	1.478	1.102
LDLR	N/A	-1.211	-1.353	-2
TNFSF10	N/A	1.944	1.033	1.578
VGLL3	N/A	-1.949	-1.979	-0.625
baicalein	N/A	1.938	1.545	1.067
clodronic acid	N/A	1.539	1.539	1.455
fenofibrate	N/A	1.651	1.07	1.811
SNAI1	N/A	-1.996	-2.323	0.204
MSX2	N/A	-1.429	-1.822	-1.264
Smad2/3-Smad4	N/A	-0.923	-1.621	-1.969
SOX2	N/A	-1.121	-1.411	-1.969
prostaglandin D2	N/A	1.47	1.421	1.591
NR1I3	N/A	2.138	1.156	1.186
ISLR	N/A	-2.135	-2.339	0
wood smoke particle	N/A	2.236	2.236	N/A
H-7	N/A	-1.924	-1.731	-0.816
BDNF	N/A	-2.045	-1.707	-0.7
GRIN1	N/A	-1.941	-1.508	-1
PKNOX2	N/A	1.633	0.816	2
PBRM1	N/A	2	2.449	N/A
miR-186-5p (miRNAs w/seed AAAGAAU)	N/A	2.224	2.224	N/A
PTGFR	N/A	2.219	2.219	N/A
N,N-dimethylarginine	N/A	2.219	2.219	N/A
tunicamycin	N/A	1.452	0.796	2.188
CRYAB	N/A	-1.982	-1.387	-1.067
troglitazone	N/A	1.255	0.777	2.4
TFRC	1.387	0.662	1.357	-1.026
G protein alpha i	N/A	-1.554	-2.168	-0.707
artesunic acid	N/A	-2.213	-2.213	N/A
NR3C1	N/A	-1.169	-1.946	-1.3
PRKAR1A	N/A	-1.471	-1.471	-1.467
E. coli serotype 0127B8 lipopolysaccharide	N/A	1.985	1.163	1.257
Ro41-5253	N/A	1.427	1.783	1.193
G6PD	N/A	2.2	2.2	N/A
POU5F1	-0.819	-1.487	-1.847	-0.238
MEN1	N/A	1.059	1.344	1.988
Calcineurin protein(s)	N/A	1.858	0.886	1.645
OGA	N/A	1.191	1.519	1.675
Focal adhesion kinase	N/A	-1.969	-2.412	N/A
3,3'-diindolylmethane	N/A	1.755	1.328	1.297
CH-223191	N/A	-1.486	-1.699	-1.19
EHF	N/A	1.342	1.528	1.5
fluoride	N/A	-2.173	-1.63	-0.563
HSD17B4	N/A	-1.408	-0.956	-2
miR-29b-3p (and other miRNAs w/seed AGCACCA)	N/A	1.525	1.735	1.086
homocysteine	N/A	1.411	0.758	2.173
ulixertinib	N/A	2	1.342	1
celecoxib	N/A	1.229	1.493	1.618
staurosporine	N/A	-1.152	-0.764	-2.417
PAK2	N/A	-1.508	-1.667	-1.134
DKK1	N/A	1.391	1.627	1.291
CCNC	N/A	1.294	1.294	1.71
melatonin	N/A	-1.737	-1.466	-1.093
lithium	N/A	-1.449	-2.123	-0.722
MRGPRX3	N/A	1.89	1.265	1.134
CD3	N/A	1.932	1.035	1.321
nitric oxide	N/A	2.142	1.055	1.09
HMGA2	N/A	-1.536	-1.536	-1.214
ZBTB16	N/A	1.788	1.557	0.933
sunitinib	N/A	1.429	1.315	1.533
GPR174	N/A	-1.604	-1.147	-1.508
BRD4	N/A	-1.835	-1.994	-0.413
TCF20	N/A	-0.905	-1.667	-1.667
ZC3H14	N/A	-2	-2.236	N/A
PLK2	N/A	-2	-2.236	N/A
(R)-2-(4-chlorophenyl)-2-oxo-1-phenylethyl quinoline-2-carboxylate	N/A	-2.236	-2	N/A
IRS1	N/A	1.603	0.966	1.662
CCBE1	N/A	-1.89	-1.89	-0.447
Mir200	N/A	1.992	2.228	N/A
MIA	N/A	-1.997	-2.219	N/A
TCF4	N/A	-0.892	-1.931	-1.391
clofibrate	N/A	1.338	1.338	1.532
FGF8	N/A	-0.861	-1.405	-1.941
ADGRE2	N/A	-2.111	-1.387	-0.707
PCYT2	N/A	-2.219	-1.982	N/A
MAP3K4	N/A	2.219	1.982	N/A
dichlororibofuranosylbenzimidazole	N/A	-2.219	-1.982	N/A
MESP2	N/A	-1.982	-2.219	N/A
EPO	N/A	-1.045	-1.571	-1.583
EGR2	N/A	-1.357	-1.242	-1.599
MAP3K7	N/A	1.887	1.135	1.168
PREX1	N/A	-1.414	-1.134	-1.633
pemetrexed	N/A	1.964	2.213	N/A
EML4-ALK	N/A	1.091	1.279	1.807
bezafibrate	N/A	1.6	1.45	1.118
DIM-C-pPhOH-3-Cl-5-OCH3	N/A	2.201	1.961	N/A
hyaluronic acid	N/A	1.968	1.047	1.146
FBXO32	N/A	-2.256	-1.69	0.213
6-hydroxydopamine	N/A	2.077	2.081	N/A
triamcinolone acetonide	N/A	-1.143	-1.503	-1.508
FSHB	N/A	-1.96	-2.19	N/A
TP53INP1	N/A	2.194	1.953	N/A
linsidomine	N/A	1.473	1.473	1.199
M344	N/A	N/A	-1.89	-2.236
ELK1	N/A	-1.345	-1.963	-0.816
mitoxantrone	N/A	2.177	1.941	N/A
CCL20	N/A	1.794	1.504	0.82
CD3 group	N/A	1.767	2.351	N/A
Ngf	N/A	1.931	1.322	0.852
ALOX5	0	-0.909	-1.675	-1.519
cytokine	N/A	1.691	1.499	0.911
tretinoin	N/A	-1.008	-1.767	-1.325
IL1R1	N/A	1.941	2.155	N/A
CREB1	-0.447	2.045	0.977	0.615
BAHCC1	N/A	0.447	1.633	2
doxorubicin	N/A	2.423	0.937	0.719
ATP-gamma-S	N/A	-1.365	-1.124	-1.59
2-amino-5-phosphonovaleric acid	N/A	2.192	1.393	0.492
TGFA	N/A	2.057	1.968	-0.048
MYOD1	N/A	1.151	0.471	2.442
ABL1	N/A	1.366	0.757	1.941
CD38	N/A	-1.489	-1.628	-0.946
nickel chloride	N/A	1.977	1.197	0.882
NFAT5	N/A	1.666	2.09	-0.3
methylselenic acid	N/A	1.387	1.664	1
IRF2	N/A	-1.786	-2.256	N/A
TFEB	N/A	2.108	1.149	0.778
mir-145	N/A	1.994	2.04	N/A
curcumin	N/A	1.226	1.051	1.755
GRIN3A	N/A	0.943	1.777	1.308
trichostatin A	-0.469	0.232	-0.943	-2.381
DOCK8	N/A	-1.508	-2.138	-0.378
NANOG	N/A	-1.139	-1.342	-1.537
EREG	N/A	1.583	1.583	-0.849
SOX3	N/A	1.414	1.528	-1.069
benzene	N/A	0.765	1	2.236
MAVS	N/A	-1.474	-2.168	0.359
GPR68	N/A	2	2	N/A
IDH1	N/A	2	2	N/A
STAG1	N/A	-2	-2	N/A
chloropromazine	N/A	-2	-2	N/A
WDR73	N/A	2	2	N/A
quercetin	N/A	-1.041	-1.867	-1.091
WNT5A	N/A	-2.058	-1.339	-0.595
PRR34-AS1	N/A	-1.982	-2	N/A
SCAP	N/A	N/A	-1.988	-1.982
NEIL2	N/A	-1.195	-1.387	-1.387
FLZ	N/A	N/A	-1.982	-1.982
Gli	N/A	-1.982	-1.982	N/A
RAG1	N/A	-1.982	-1.982	N/A
FAAH	N/A	1.982	1.982	N/A
CTSS	N/A	1.982	1.98	N/A
ARHGAP5	N/A	-1.98	-1.98	N/A
p85 (pik3r)	N/A	1.98	1.98	N/A
IL-1R	N/A	2.021	1.772	-0.164
FGFR3	N/A	-1.976	-1.976	N/A
S1PR1	N/A	1.981	1.969	N/A
CHRM1	N/A	-1.974	-1.974	N/A
miR-450a-5p (and other miRNAs w/seed UUUGCGA)	N/A	1.508	1.732	0.707
bile salt	N/A	1.969	1.969	N/A
WNT3A	N/A	-1.673	-1.692	-0.57
HOXB5	N/A	1.964	1.964	N/A
NCOA6	N/A	1.964	1.964	N/A
IGF2R	N/A	-1.964	-1.964	N/A
POR	N/A	-1.145	-0.991	-1.786
HEIH	N/A	-0.853	-1.726	1.342
STX18	N/A	-2.132	-1.789	N/A
HDAC6	N/A	-2.058	-1.863	N/A
maslinic acid	N/A	-0.97	-0.97	-1.98
CBX3	N/A	1.96	1.96	N/A
beta-elemene	N/A	1.949	1.96	N/A
sodium orthovanadate	N/A	2.08	1.824	N/A
NOS3	N/A	1.709	N/A	2.19
JAK	N/A	-1.026	-1.803	-1.067
CLIC4	N/A	-1.127	-1.212	-1.554
IRF7	N/A	-1.661	-2.223	N/A
bumetanide	N/A	1.941	1.941	N/A
GRN	N/A	-1.942	-0.97	-0.968
PAX8	N/A	-1.72	-2.16	N/A
SKIL	N/A	-1.9	-1.425	-0.555
linoleic acid	N/A	1.178	0.95	1.741
trichloroethylene	N/A	0.632	1	2.236
GLI2	N/A	-1.685	-2.03	-0.149
CTBP1	N/A	0.579	1.066	2.219
nitroprusside	N/A	1.061	1.061	1.741
WT1	N/A	1.521	1.755	-0.587
CLOCK	N/A	-1.78	-2.068	N/A
EGR3	N/A	-1.777	-1.009	-1.061
S-nitrosoglutathione	N/A	1.18	1.291	1.376
peptidoglycan	N/A	2.597	N/A	1.249
RORA	N/A	1.263	2.09	0.493
N-acetylsphingosine	N/A	1.443	0.989	1.412
TSLP	N/A	1.019	0.655	2.166
SASH1	N/A	-1.508	-2.324	N/A
MALAT1	N/A	-1.914	-1.914	N/A
ARHGAP21	N/A	-1.265	-2.111	-0.447
epicatechin	N/A	-1.874	-0.68	-1.263
ACOX1	N/A	-1.816	-1.161	-0.839
TP53	N/A	-0.465	-2.156	-1.193
SDCBP	N/A	-1.078	-0.754	-1.981
FOXF1	N/A	-1.818	N/A	-1.99
PTEN	1.886	-0.482	-0.85	0.587
ALDH1A2	N/A	1.195	2.158	0.447
MTDH	N/A	-1.699	-2.1	N/A
WLS	N/A	-1.342	-1.387	-1.067
FGF21	N/A	0.858	1.274	1.663
AXL	N/A	N/A	-1.802	-1.987
TRPV4	N/A	-1.009	-1.8	-0.98
GATA4	-1.091	-0.492	-1.117	1.078
ZFP36	N/A	-1.535	-0.832	-1.402
miR-181a-5p (and other miRNAs w/seed ACAUUCA)	N/A	1.869	1.896	N/A
rituximab	N/A	1.546	2.216	N/A
ST8SIA1	N/A	-1.546	-2.216	N/A
tempol	N/A	-1.886	-1.321	-0.555
Pkc(s)	N/A	1.18	1.027	1.554
CTNNB1	0	-0.473	-1.778	-1.501
ZC3H11A	N/A	-1.732	-1.387	-0.632
TOX	N/A	1.976	1.767	N/A
PP1	N/A	-1.765	-1.976	N/A
tacrolimus	N/A	-1.564	-0.918	-1.252
nimesulide	N/A	-1.863	-1.863	N/A
P2RX4	N/A	-0.478	-1.294	-1.953
metformin	N/A	1.166	1.136	1.404
STAG2	N/A	1.956	1.749	N/A
bisindolylmaleimide I	N/A	-1.363	-1.168	-1.169
oleic acid	N/A	1.136	1.304	1.259
NPC2	N/A	-0.993	-0.728	-1.977
FGFR1	N/A	-1.772	-0.963	-0.961
IGFBP2	N/A	-0.781	-1.109	-1.803
TREM1	-1	1.366	-0.016	1.311
entinostat	N/A	1.324	1.219	1.141
CFB	N/A	1.977	1.706	N/A
diphenyleneiodonium	N/A	-1.78	-0.901	-1
TSC22D3	N/A	1.42	1.223	1.036
dexamethasone	-2.668	0.085	-0.47	0.454
FHL2	N/A	-1.739	-1.93	N/A
PCGF2	N/A	1.208	1.522	-0.937
LDL	N/A	1.819	1.414	0.434
trans-cinnamaldehyde	N/A	1.782	1.51	0.373
SIRT6	N/A	1.649	2.014	N/A
lipoteichoic acid	N/A	1.787	0.598	1.275
deoxycorticosterone acetate	N/A	-1.198	-1.467	-0.992
MAK683	N/A	1.342	1.082	1.231
TICAM1	N/A	2.077	0.404	1.168
KLF4	N/A	-0.876	-1.954	0.818
CDKN2A	N/A	1.489	1.104	-1.052
Irgm1	N/A	-0.872	0.911	-1.861
PARP1	N/A	0.918	1.354	1.37
Z-551	N/A	-1.821	-1.821	N/A
DETA-NONOate	N/A	1.485	0.747	1.408
LGALS3	N/A	1.202	0.495	1.941
GW9662	N/A	-1.298	-1.229	-1.109
NPPB	N/A	1.698	1.937	N/A
SOX1	N/A	1.213	1.342	-1.069
GMNN	N/A	1.213	1.342	-1.069
mir-21	N/A	1.049	2.271	-0.304
ITGA5	N/A	-0.822	-1.082	-1.715
MAPK8	N/A	1.11	1.691	0.813
Am 580	N/A	-1.405	-0.943	-1.263
Ttc39aos1	N/A	1.517	2.025	-0.069
cocaine	N/A	1.12	0.461	2.028
4-hydroxynonenal	N/A	1.564	2.038	N/A
PIWIL4	N/A	-0.816	-1.569	-1.213
miR-1-3p (and other miRNAs w/seed GGAAUGU)	N/A	0.699	2.096	0.802
glucosamine	N/A	1.98	1.609	N/A
HOXC6	N/A	-1.043	-1.117	-1.414
TLR3	N/A	1.793	0.182	1.594
N-ethyl-N-nitrosourea	N/A	-1.134	-2.433	N/A
CaMKII	N/A	-1.067	-1.432	-1.067
PTH	N/A	-1.478	-1.726	-0.359
ZEB1	N/A	-1.243	-1.898	-0.421
FOXO3	N/A	1.702	1.012	0.846
OMA1	N/A	-1.195	-2.36	N/A
MAX	N/A	-1.912	-1.633	N/A
mir-155	N/A	-1.334	-1.273	-0.938
MAP2K7	N/A	1.97	1.432	-0.14
TAC1	N/A	1.771	1.771	N/A
SMARCA5	N/A	-1.731	-1.454	-0.351
N-[(2Z)-3-(4,5-dihydro-1,3-thiazol-2-yl)-1,3-thiazolidin-2-yl idene]-5H dibenzo[a,d][7]annulen-5-amine	N/A	-2.025	-1.507	N/A
arsenite	N/A	1.687	0.742	1.102
9,10-dimethyl-1,2-benzanthracene	N/A	1.816	1.387	0.32
ETV7	N/A	1.633	1.89	N/A
ESR2	N/A	-1.171	-0.874	-1.473
cyclosporin A	N/A	-1.087	-1.635	-0.795
potassium chloride	N/A	-1.55	-1.964	N/A
tetrachlorodibenzodioxin	N/A	1.124	1.094	1.295
Nfat (family)	N/A	1.594	1.421	0.498
PNPT1	N/A	1.273	2.238	N/A
EFNA2	N/A	1.667	0.707	1.134
paricalcitol	N/A	1.254	1.698	0.555
PDGFRB	N/A	-0.762	-0.762	-1.98
BMP2	N/A	-1.179	-2.09	-0.235
glutamine	N/A	1.666	1.835	N/A
ADORA2A	N/A	-1.711	-1.547	-0.242
IFI16	N/A	1.543	0.562	1.394
CTLA4	N/A	-1.633	-1.863	N/A
IL11	N/A	-0.453	-1.596	-1.44
deferoxamine	N/A	1.495	0.544	1.448
doxycycline	N/A	-1.845	-1.638	N/A
levodopa	N/A	0.865	1.525	1.093
NTF3	N/A	-1.741	-1.741	N/A
dimethylnitrosamine	N/A	-1.564	-1.914	N/A
Ro31-8220	N/A	-1.089	-0.984	-1.404
LAMC1	N/A	1.491	1.491	0.492
miR-3648 (miRNAs w/seed GCCGCGG)	N/A	1.69	1.78	N/A
ZMPSTE24	N/A	-1.496	0.994	-0.976
1,1-diarylethylene-diammonium derivative	N/A	-1.732	-1.732	N/A
DGAT1	N/A	1.732	1.732	N/A
fluocinolone acetonide	N/A	1.265	0.302	1.89
calcimycin	N/A	1.322	0.465	1.667
sulindac	N/A	1.144	1.154	1.154
Interferon alpha	N/A	-0.566	-2.067	0.813
1-palmitoyl-2-(5-oxovaleroyl)-sn-glycero-3-phosphorylcholine	N/A	-1.328	-1.328	-0.789
parthenolide	N/A	-1.132	-0.861	-1.452
Hdac	N/A	-1.305	-0.696	-1.443
thalidomide	N/A	-1.217	-0.887	-1.338
BMP7	N/A	2.114	0.506	0.822
ADIPOQ	N/A	0.861	1.004	1.575
TNFRSF1A	N/A	1.572	1.317	0.55
CEBPD	N/A	0.633	1.207	1.594
rebemadlin	N/A	1.992	1.441	N/A
TSC2	N/A	-0.63	0.723	2.078
GDF11	N/A	-1.042	-1.749	-0.636
EIF4EBP1	N/A	1.121	1.815	0.489
PML	N/A	-1.191	-1.377	-0.854
IL3	N/A	-1.008	-1.307	-1.103
IRF8	N/A	1.525	0.976	0.909
TLR7	N/A	1.854	1.03	0.523
raloxifene	N/A	-1.356	-1.502	-0.546
INSIG1	N/A	-1.727	-1.059	-0.607
CpG oligonucleotide	N/A	1.652	0.851	0.885
HMGB2	N/A	1.152	0.717	1.516
CCN4	N/A	-1.546	-1.838	N/A
MAOA	N/A	-1.561	-1.823	N/A
Scd2	N/A	1.585	1.796	N/A
SP110	N/A	-1.606	-1.308	-0.466
KITLG	N/A	-0.8	-2.085	-0.495
STING1	N/A	-0.599	-2.131	-0.646
S-(2,3-bispalmitoyloxypropyl)-cysteine-GDPKHPKSF	N/A	1.982	1.387	N/A
miR-223-3p (miRNAs w/seed GUCAGUU)	N/A	1.172	2.19	N/A
semaxinib	N/A	1.888	1.471	N/A
GPS2	N/A	1.247	2.111	N/A
Salmonella enterica serotype abortus equi lipopolysaccharide	N/A	1.528	0.64	1.187
methylprednisolone	0.469	-0.725	-1.219	-0.939
jasminoidin	N/A	1.387	1.387	0.577
TWIST2	N/A	-0.916	-1.739	-0.695
RNASEH2B	N/A	0.988	1.73	-0.632
Alpha catenin	N/A	0.713	1.357	1.28
MGP	N/A	-1.134	-0.213	-2
mir-133	N/A	N/A	1.564	1.783
SAV1	N/A	1.109	2.236	N/A
thioridazine	N/A	-1.342	-2	N/A
DUSP11	N/A	1.671	1.671	N/A
hemin	N/A	1.511	1.418	0.41
Ifn gamma	N/A	1.515	1.089	0.732
STAT5A	N/A	-1.439	-1.439	-0.456
CCN1	N/A	-0.65	-1.396	-1.287
EHMT1	-2	0.471	0.229	0.632
HSPB8	N/A	N/A	1.348	1.982
miR-34a-5p (and other miRNAs w/seed GGCAGUG)	N/A	-1.194	-0.346	-1.789
nickel	N/A	1.664	1.664	N/A
KDR	N/A	1.664	1.664	N/A
NFATC2	N/A	-0.879	-1.466	-0.981
PRMT1	N/A	-1.346	-0.933	-1.046
miR-218-5p (and other miRNAs w/seed UGUGCUU)	N/A	1.078	1.481	0.762
STAT1	N/A	1.394	0.235	1.692
SIX1	N/A	-1.147	-1.342	-0.832
cinnamaldehyde	N/A	1.015	1.166	1.139
COLQ	N/A	-1.291	-1.175	-0.853
FGF2	N/A	0.312	-0.691	-2.312
ITPR2	N/A	1.897	N/A	1.414
cyclic AMP	N/A	1.178	1.34	0.792
miR-92a-3p (and other miRNAs w/seed AUUGCAC)	N/A	1.091	2.213	N/A
GATA6	N/A	-1.544	-1.5	-0.257
BCL2L1	N/A	-0.981	-1.184	1.134
ARRB1	N/A	-1.238	-1.778	-0.277
DCLK1	N/A	1.09	1.09	1.11
mir-30	N/A	0.281	1.036	1.97
glucocorticoid	N/A	0.939	0.603	1.736
KDM4D	N/A	-1.279	-1.999	N/A
SLC30A7	N/A	-1.091	-1.091	-1.091
lisinopril	N/A	1.633	1.633	N/A
HCAR1	N/A	-1.633	-1.633	0
JAK3	N/A	-1.915	-1.342	N/A
IL31	N/A	-1.506	-1.751	N/A
nelfinavir	N/A	-0.955	-1.872	-0.426
PAX7	N/A	1.286	1.038	0.929
Ifnar	N/A	-0.812	-2.418	0.02
doxifluridine	N/A	1.775	1.474	N/A
RASSF1	N/A	-0.392	-1.207	-1.648
RIGI	N/A	-0.499	-1.998	0.749
KDM3A	N/A	0.443	0.667	-2.13
DMP1	N/A	-1.713	-1.526	N/A
diphtheria toxin	N/A	-1.554	-0.971	-0.707
SLC15A4	N/A	-1.097	-1.899	-0.232
PTAFR	N/A	-1.057	-0.897	-1.273
ARHGAP31	N/A	1.155	1.732	-0.333
IFNAR1	N/A	1.6	0.65	0.962
STK26	N/A	1.238	1.334	0.64
miR-296-5p (miRNAs w/seed GGGCCCC)	N/A	1.231	1.98	N/A
TCOF1	N/A	-1.342	-1.414	-0.447
TNF receptor	N/A	0.912	0.29	-2
SOX17	N/A	-1.387	-1.664	0.149
GNRH	N/A	0.723	0.87	1.604
dihydroartemisinin	N/A	-1.216	-1.969	N/A
SMARCB1	N/A	0.81	-0.139	2.227
CSF3	N/A	-0.67	-1.855	0.647
Calmodulin	N/A	-0.777	-0.718	-1.673
PROC	N/A	-0.823	-0.63	1.709
KDM5B	N/A	1.119	1.448	0.593
FOXQ1	N/A	-1.579	-1.579	N/A
GPR39	N/A	-1.982	0.104	-1.067
HOXA7	N/A	1.526	0.695	-0.928
BANF1	N/A	-0.266	0.967	-1.914
IL13	N/A	1.665	0.511	0.968
PNPLA2	N/A	1.572	1.572	N/A
JAG1	N/A	-0.712	-2.027	-0.405
RAS	N/A	0.954	0.883	-1.305
GAS6	N/A	-1.539	-1.6	N/A
mir-154	N/A	1.067	1.067	1
ARHGDIG	N/A	1	1.134	1
TRPC1	N/A	-1.698	-1.432	N/A
fluticasone propionate	-1	-0.523	-1.013	0.59
miR-122-5p (miRNAs w/seed GGAGUGU)	N/A	1.527	1.599	N/A
F2RL1	N/A	1.636	1.123	-0.365
N-nitro-L-arginine methyl ester	N/A	-0.959	-0.755	-1.407
Notch	N/A	0.772	0.874	1.473
NSUN6	N/A	-0.632	-1.667	-0.816
MAF	N/A	-1.951	-1.069	-0.092
SPHK1	N/A	0.793	1.437	0.88
TNFSF12	N/A	1.285	1.825	N/A
FKBP4	N/A	-2	-1.109	N/A
TET3	N/A	0.898	0.971	-1.238
betamethasone	N/A	-0.87	-2.236	N/A
PDGF (family)	N/A	-1.949	-1.157	N/A
PRKCD	N/A	1.684	1.364	0.057
SYVN1	N/A	1	1.367	-0.737
MAP2K3	N/A	1.413	1.122	-0.569
6-formylindolo[3,2-b]carbazole	N/A	1.551	1.551	N/A
Ca2+	N/A	1.229	0.569	1.302
miR-17-5p (and other miRNAs w/seed AAAGUGC)	N/A	0.894	1.409	-0.795
GLI1	-0.816	1.076	0.923	-0.279
26s Proteasome	N/A	-0.679	0.56	1.854
HMG20A	N/A	0.062	-1.616	-1.414
MEX3A	N/A	-1.134	-1.134	-0.816
BCOR	N/A	1.134	0.816	1.134
acetaminophen	-0.625	1.777	0.616	-0.061
dextran sulfate	N/A	1.607	0.479	0.983
NOTCH1	N/A	-0.742	-1.992	0.331
BAPTA	N/A	-1.809	-1.253	N/A
GH1	N/A	-1.263	-1.796	N/A
INHBB	N/A	-0.808	-0.808	-1.432
ST6GAL1	N/A	-0.611	-1.446	0.99
SERPINB7	N/A	0.471	1.265	1.308
CD44	N/A	-1.171	-1.414	-0.456
beta-carotene	N/A	-1.238	-1.238	-0.563
IL1B	N/A	1.364	-0.096	1.578
ADAM17	N/A	0.515	-1.058	-1.463
cytarabine	N/A	1.97	1.062	N/A
Mir122a,b	N/A	-1.667	-1.151	0.213
Z-LLL-CHO	N/A	-1.128	-1.345	0.552
PLA2G2A	N/A	0.894	1.187	0.943
maneb	N/A	1.89	0	1.134
CDX2	N/A	-1.076	-0.628	-1.32
EGFR	N/A	1.236	1.072	0.708
PDK1	N/A	-0.905	-2.111	0
NRAS	N/A	-0.457	-0.406	-2.148
FBN1	N/A	0.631	0.885	1.491
CEACAM1	N/A	2	1	N/A
zinc protoporphyrin IX	N/A	-2	-1	N/A
CDKN2B	N/A	1.254	1.744	N/A
FTI-277	N/A	-1.498	-1.498	N/A
P38 MAPK	N/A	1.322	0.556	1.117
MAPK1	N/A	0.574	1.204	-1.217
cycloheximide	N/A	0.957	0.552	1.482
IFN alpha/beta	N/A	1.38	-0.216	1.394
MEOX2	N/A	-1.028	-1.265	-0.695
dimethyl itaconate	N/A	1.254	0.478	1.254
Insulin	-1.961	-0.385	0.49	0.147
ALDH1A1	N/A	1.491	1.491	N/A
ELOVL3	N/A	-0.471	-1.606	-0.905
Igm	N/A	-1.982	-1	N/A
GAS2L3	N/A	-1.982	-1	N/A
resveratrol	N/A	1.029	0.34	1.609
CFI-402257	N/A	1.628	1.234	0.115
SGPP2	N/A	-1.633	-1.342	N/A
SLC29A1	N/A	1.633	1.342	N/A
MEF2D	N/A	0.472	0.657	1.845
PRKN	N/A	-1.574	-0.619	-0.776
SOX11	N/A	-1.662	-1.306	N/A
PRL	-1	-0.118	-1.529	-0.314
PTGER4	N/A	0.686	0.842	-1.425
dihydrotestosterone	-2.219	0.178	-0.385	0.171
RUNX1-RUNX1T1	N/A	1.254	1.698	N/A
Mek	N/A	1.063	0.269	-1.619
ANXA1	N/A	-1.589	-1.355	N/A
pevonedistat	N/A	-0.208	-1.449	-1.287
octanoic acid	N/A	-1.471	-1.471	N/A
TAF4	N/A	0.926	1.197	0.816
Collagen(s)	N/A	1.342	1.342	0.254
YBX1	N/A	1.878	0.6	0.458
STAT4	N/A	-0.158	-1.931	-0.842
PLX5622	N/A	-1.204	-0.177	1.549
isoproterenol	N/A	1.729	1.2	N/A
fulvestrant	0.626	-1.275	-0.474	-0.55
miR-155-5p (miRNAs w/seed UAAUGCU)	N/A	-1.888	-0.654	-0.381
MALT1	N/A	0.853	0.956	1.109
ING1	N/A	1.342	1.555	N/A
Pam3-Cys-Ser-Lys4	N/A	1.358	-0.247	1.29
5-azacytidine	N/A	-0.066	-1.648	-1.18
SP1	N/A	-0.949	-1.451	-0.493
NRIP1	N/A	1.219	1.671	N/A
streptozocin	N/A	0.954	1.238	0.698
SRF	1	-1.157	-0.713	0.012
ciglitazone	N/A	1.712	1.167	N/A
IRF2BP2	N/A	-1.38	-0.338	-1.161
IL20	N/A	N/A	-0.896	-1.982
TNF	-0.395	1.988	0.127	0.367
4-methylnitrosoamino-1-(3-pyridinyl)-1-butanone	N/A	-0.437	-1.114	-1.323
forskolin	N/A	1.694	0.13	1.046
ATF2	N/A	-0.185	-0.898	1.785
A-Fos	N/A	N/A	1.457	1.41
HSPA9	N/A	-1.309	-1.555	N/A
1-palmitoyl-2-arachidonyl-sn-glycero-3-phosphorylcholine	N/A	0.87	0.87	1.123
palmitic acid	N/A	1.63	0.455	0.777
histone deacetylase	N/A	1.414	1	0.447
TNFRSF8	N/A	0.971	1.508	0.378
JAK1	N/A	-1.062	-1.795	N/A
ABCB4	N/A	0.942	1.466	-0.443
IL7	N/A	-0.687	-0.911	-1.25
KAT5	N/A	1.413	0.525	-0.905
spironolactone	N/A	1.196	1.368	-0.279
TGFB1I1	N/A	-0.98	-1.859	N/A
Vegf	N/A	-0.204	-0.895	-1.736
CDK5	N/A	-0.966	-1.691	-0.174
IL27	N/A	0.73	-0.533	1.567
MEDAG	N/A	2	0.83	N/A
SMARCA2	N/A	-1.414	-1.414	N/A
adavosertib	N/A	-0.794	-1.792	0.238
CHROMR	N/A	-0.392	-1.257	1.175
MYD88	N/A	1.746	0.491	0.587
GIP	N/A	0.934	0.062	1.824
BMP15	N/A	1.367	1.367	0.085
4-octyl itaconate	N/A	1.104	1.104	0.606
fenretinide	N/A	-0.85	-1.96	N/A
TMPRSS2-ERG	N/A	-1.029	-1.124	-0.655
IKBKG	N/A	1.169	-1.518	0.118
WNT4	N/A	0.922	1.111	0.768
bile acid	N/A	1.4	1.4	N/A
Raf	N/A	2	0.8	N/A
SIM1	N/A	1.512	0.343	0.943
ARNT2	N/A	1.512	0.343	0.943
C1QA	N/A	1.309	1.488	N/A
H1-6	N/A	N/A	0.905	1.89
H1f1	N/A	N/A	0.905	1.89
NFATC3	N/A	0.972	0.091	1.72
C5AR1	N/A	1.14	0.595	1.048
mir-127	N/A	-0.811	-0.811	-1.16
aspirin	N/A	0.988	1.026	0.764
indican	N/A	1.539	1.238	N/A
mannitol	N/A	-1.387	-1.387	N/A
LPAR1	N/A	1.387	1.387	N/A
SB 290157	N/A	1.066	1.706	0
SLC22A5	N/A	-1.134	-1.633	N/A
mir-15	N/A	-1.253	-1.513	N/A
helenalin	N/A	-1.698	-1.067	N/A
Laminin (complex)	N/A	1.203	1.203	0.356
SCGB1A1	N/A	-1.034	-0.794	-0.934
EGF	N/A	1.674	0.72	-0.367
sodium bisulfide	N/A	-1.252	-1.504	N/A
AIRE	N/A	1.342	1.414	N/A
NCOA1	N/A	1.505	1.248	N/A
Pro-inflammatory Cytokine	N/A	1.238	1.238	0.277
SS18	N/A	-0.632	-1.414	-0.707
GCG	N/A	0.344	-0.659	1.747
TNFAIP6	N/A	-1.342	-1.4	N/A
hexarelin	N/A	1.117	0.506	1.117
KDM6B	N/A	-1.206	-1.532	N/A
JQ1	N/A	-0.851	-0.322	-1.565
CRNDE	N/A	-1.168	-1.463	-0.102
BTNL2	N/A	-1.155	-1	0.577
PTH1R	N/A	-1.103	-1.625	N/A
COL5A1	N/A	0.928	1.093	0.707
PSEN2	N/A	-1.497	-1.23	N/A
6-methylsulfinylhexyl isothiocyanate	N/A	1.067	1.067	0.591
5-N-ethylcarboxamido adenosine	N/A	-1.082	-1.171	-0.471
phorbol 12,13-dibutyrate	N/A	1.293	1.428	N/A
IRF9	N/A	-1.127	-1.591	N/A
Brd4	N/A	-0.452	-0.905	-1.36
TET1	N/A	0.555	1.432	-0.728
F2	N/A	1.751	0.778	0.186
Tnf (family)	N/A	1.164	0.074	1.476
NOS2	N/A	0.87	0.571	1.272
CDK19	N/A	-1.524	-0.582	-0.607
ADAM10	N/A	0.816	1.897	N/A
sirolimus	N/A	-1.218	-0.856	0.639
ochratoxin A	N/A	-1.083	-0.653	-0.976
CDX1	N/A	-1.265	-1.066	-0.378
FGF9	N/A	-1.156	-1.551	N/A
vitamin A	N/A	-1.331	-1.371	N/A
paclitaxel	N/A	1.502	0.132	1.062
THPO	N/A	-0.835	-1.098	-0.761
atorvastatin	N/A	0.02	0.521	2.152
tyrphostin AG490	N/A	1.019	1.671	N/A
IL2	N/A	1.375	0.757	0.555
IFN type 1	N/A	-0.708	-1.977	N/A
SRT1720	N/A	1.342	1.342	N/A
cyanocobalamin	N/A	-1.342	-1.342	N/A
SH3PXD2A-AS1	N/A	1.342	1.342	N/A
pyridoxine	N/A	-1.342	-1.342	N/A
SPRY2	N/A	-0.812	-0.732	-1.138
dexmedetomidine	N/A	0.342	1.053	1.286
CLDN7	N/A	1.364	1.148	-0.168
WWTR1-CAMTA1	N/A	1.134	0.478	1.067
NMDA Receptor	N/A	1.067	0.762	0.849
trametinib	N/A	1.213	0.742	0.722
IL12 (complex)	N/A	0.792	0.611	1.272
AMPK	N/A	0.345	0.475	1.854
GSN	N/A	-0.98	-0.98	-0.714
ELF3	N/A	0.692	0.312	1.67
LRP6	N/A	-1.309	-1.363	N/A
Pdgf Ab	N/A	1.192	1.477	N/A
RIPK1	N/A	0.964	1.041	0.664
IFNA2	N/A	-0.692	-1.976	N/A
SCD	N/A	1.348	1.278	0.042
ETV3	N/A	1	1.667	N/A
HYAL1	N/A	1.667	1	N/A
Histone h3	N/A	-1.016	-0.633	-1.016
IFNB1	N/A	-0.895	-0.959	0.807
TNFRSF13B	N/A	1.506	1.154	N/A
ramipril	N/A	1.463	1.195	N/A
FOXM1	N/A	-1.199	-1.456	N/A
mir-182	N/A	0.399	0.669	1.583
agmatine	N/A	1.325	1.325	N/A
lenalidomide	N/A	-0.864	-1.18	-0.605
mir-7	N/A	0.826	1.822	N/A
AIP	N/A	-0.962	-1.192	-0.493
ammonium chloride	N/A	2.646	N/A	N/A
CBX7	N/A	-0.896	-1.747	N/A
IL10	N/A	1.114	0.727	0.801
acteoside	N/A	0.798	0.843	1
lipopolysaccharide	N/A	1.537	-0.856	0.247
nitrofurantoin	N/A	-0.187	-1.02	-1.432
PRDM1	N/A	-1.275	-1.035	-0.324
CARM1	N/A	1.503	1.131	N/A
GLIS2	N/A	0.816	0.816	1
STK40	N/A	-0.923	-1	-0.707
Ccl2	N/A	-0.233	-2.39	N/A
verteporfin	N/A	0.44	1.195	0.987
fluoromethyl 2,2-difluoro-1-(trifluoromethyl)vinyl ether	N/A	0.64	-0.57	1.408
Y 27632	N/A	-0.069	0.61	1.937
CEBPB	N/A	-0.311	-1.316	0.989
CLEC4G	N/A	-0.577	-0.905	-1.134
EIF2AK2	N/A	-0.781	-1.499	-0.332
MAPT	N/A	-1.229	-1.092	-0.291
APLNR	N/A	0	0.25	2.36
HIF1A	N/A	-0.299	-1.135	-1.175
ITGB1	N/A	0.53	0.96	1.118
anisomycin	N/A	1.229	-0.347	1.029
IFNA1/IFNA13	N/A	-0.705	-0.952	0.946
enterotoxin B	N/A	1.97	N/A	0.632
dalfampridine	N/A	N/A	-0.711	1.89
KLF15	N/A	-0.778	-1.065	-0.755
UCP1	N/A	-0.854	-1.743	N/A
dehydroisoandrosterone	N/A	-1.293	-1.293	N/A
RGS2	N/A	-1.091	-0.426	1.069
PDLIM2	N/A	1	0.951	0.632
estrogen	N/A	0.175	-0.536	-1.871
COMMD3-BMI1	N/A	-1.129	-0.784	0.659
METTL3	N/A	1.869	0.071	-0.632
FOS	N/A	1.887	0.647	-0.036
Wy 40905	N/A	1.682	0.747	-0.137
HLX	N/A	-1.664	-0.896	N/A
PPP5C	N/A	-1.467	-1.091	N/A
FYN	N/A	1.633	0.64	0.277
SU6656	N/A	-0.956	0.478	-1.109
TREX1	N/A	0.227	0.93	-1.383
miR-204-5p (and other miRNAs w/seed UCCCUUU)	N/A	0.577	1.249	0.707
KMT2D	N/A	-0.7	-0.95	-0.883
SRC (family)	N/A	-1.004	-1.528	N/A
ARID1A	N/A	-0.81	-1.445	0.277
hydrogen peroxide	N/A	1.412	0.157	-0.962
SOX7	N/A	-1.265	-1.265	N/A
FOXA1	N/A	-1.223	-0.402	-0.903
LEF1	N/A	-0.512	-0.975	-1.041
DGCR8	N/A	0.686	1.412	0.426
ZNF507	N/A	-1.106	-1.41	N/A
TGFBR2	N/A	-1.464	-0.929	0.119
pregnenolone carbonitrile	N/A	1.767	0.744	N/A
TRIM37	N/A	0.922	0.185	1.404
poly rI:rC-RNA	N/A	0.48	-1.698	0.332
INPP5D	N/A	1.254	1.254	N/A
APOC1	N/A	-1.075	-1.433	N/A
RAC1	N/A	-0.602	-0.921	-0.985
poly dA-dT	N/A	1.254	1.254	N/A
CAPN6	N/A	-0.655	-0.853	1
tributyltin	N/A	-0.531	-0.843	1.13
PLA2G10	N/A	0.767	1.736	N/A
ZNF217	N/A	-0.333	0.905	1.265
S-nitroso-N-acetyl-DL-penicillamine	N/A	2.5	N/A	N/A
DNASE2	N/A	-1.432	-1.067	N/A
cis-urocanic acid	N/A	N/A	1.067	1.432
CASP4	N/A	1.504	0.174	0.816
isotretinoin	N/A	-1.281	-1.212	N/A
SREBF1	N/A	1.394	-0.218	0.875
EGLN1	N/A	0.847	0.851	0.788
EIF2AK3	N/A	-0.888	-1.596	N/A
JUNB	N/A	-0.767	-1.558	0.158
morphine	N/A	1.442	0.788	0.253
CDH3	N/A	0.816	1.219	-0.447
hydrocortisone	N/A	0.865	1.064	0.549
CRH	N/A	-0.585	-0.761	-1.131
CD28	N/A	1.529	0.719	0.228
TLR4	N/A	1.901	-0.179	0.394
FCGR2A	N/A	1.213	0.963	0.294
alefacept	N/A	0.333	1	1.134
NEUROG1	N/A	0.6	1.134	0.728
S1PR4	N/A	-0.832	-1.291	-0.333
HK2	N/A	-1.067	-1.387	N/A
eprosartan	N/A	1.387	1.067	N/A
ezetimibe	N/A	-0.896	-1.555	N/A
POU2F1	N/A	-1.225	-1.225	N/A
BBP-398	N/A	0.447	1	1
THRA	N/A	1.3	1.145	N/A
mir-503	N/A	0.873	1.572	N/A
SN-011	N/A	0.333	2.111	N/A
TSC1	N/A	-0.427	0.24	1.777
SP2509	N/A	0.527	1.009	-0.907
OGT	N/A	0.281	1.383	0.777
AREG	N/A	0.998	0.726	-0.713
INS	N/A	0.984	0.858	0.592
LRP1	N/A	0.927	0.789	0.718
carrageenan	N/A	1.356	1.077	N/A
THEM6	N/A	N/A	-2.433	N/A
miR-143-3p (and other miRNAs w/seed GAGAUGA)	N/A	1.226	0.651	0.555
ITGA3	N/A	0.905	1.521	N/A
IGF1R	N/A	-1.016	-1.408	N/A
UTP	N/A	-0.921	-1.501	N/A
N,N-dimethylsphingosine	N/A	1.209	1.209	N/A
diethylmaleate	N/A	0.806	0.497	1.114
prednisolone	N/A	-1.362	-1.052	N/A
TFAP2A	N/A	1.203	0.982	0.229
Tcf7	1.067	-0.371	0.16	-0.816
mir-10	N/A	N/A	1.912	0.499
MUC4	N/A	-0.784	-1.62	N/A
Hsp90 (family)	N/A	-0.427	-1.065	-0.91
daunorubicin	N/A	2.401	N/A	N/A
IDR-1002	N/A	-2.4	N/A	N/A
mitomycin C	N/A	1.762	0.637	N/A
TEAD1	N/A	-0.862	-0.632	-0.905
BCL6	N/A	-0.893	-0.375	-1.13
ATF4	N/A	-0.552	-1.585	-0.26
CD-38 inhibitor 78c	N/A	0.816	1.134	0.447
IGF2	N/A	0.17	0.022	2.2
MAP3K14	N/A	1.074	0.694	0.619
emodin	N/A	1.071	1.145	0.169
KRT17	N/A	1.501	0.883	N/A
FAT1	N/A	0.603	0.603	1.168
3-methyladenine	N/A	1.427	N/A	0.943
CD40LG	N/A	0.717	0.158	1.493
RUNX2	N/A	-0.825	-1.542	N/A
conjugated linoleic acid	N/A	0.847	1.177	0.342
SB203580	N/A	-1.08	-0.165	-1.12
CHUK	N/A	0.948	-1.383	-0.034
TRIB3	N/A	1.405	0.958	N/A
DNAJB6	N/A	0.896	1.463	N/A
carbamylcholine	N/A	0.664	0.308	1.387
GDF15	N/A	-0.336	-0.734	-1.289
Pam3-Cys	N/A	1.83	0.389	0.137
ATG7	N/A	0.923	1.341	-0.089
WR 1065	N/A	1.352	1	N/A
IP7e	N/A	1.039	1.028	0.283
betulinic acid	N/A	-1.378	-0.971	N/A
SAA1	N/A	1.054	0.8	0.492
TCF7L2	N/A	-0.283	-0.852	-1.21
ATOH1	N/A	1.172	1.172	N/A
SF-3-030	N/A	1.342	1	N/A
AC0072782	N/A	-1	-1.342	N/A
IGFBP7	N/A	-1.342	-1	N/A
PGF	N/A	1.321	1.016	N/A
5-O-mycolyl-beta-araf-(1->2)-5-O-mycolyl-alpha-araf-(1->1')-glycerol	N/A	0.894	-0.229	1.213
enalapril	N/A	1.168	0.035	1.129
Ige	N/A	0.601	-0.832	-0.899
alitretinoin	N/A	1.157	0.339	0.836
lipofermata	N/A	1.165	1.165	N/A
WP1066	N/A	1.165	1.165	N/A
tetrodotoxin	N/A	N/A	1.4	0.928
CDK9	N/A	1.455	0.87	N/A
N-[N-(3,5-difluorophenacetyl-L-Ala)]-S-phenylglycine t-butyl ester	N/A	0.979	1.345	N/A
calphostin C	N/A	-1.034	-0.557	-0.732
ML385	N/A	-1.131	-1.192	N/A
PRKG1	N/A	1.32	1	N/A
INSR	N/A	-0.428	0.057	1.835
CD40	N/A	1.726	0.593	N/A
ERBB2	N/A	1.221	1.087	0.011
bleomycin	N/A	-0.392	-1.156	-0.767
ZBTB10	N/A	0.332	-1.469	-0.508
LEP	N/A	-0.629	-1.222	-0.458
PLCL1	N/A	-1.154	-1.154	N/A
PLCL2	N/A	-1.154	-1.154	N/A
MIR101	N/A	-1.154	-1.154	N/A
isoliquiritigenin	N/A	-1.154	-1.154	N/A
CLCA2	N/A	1.154	1.154	N/A
PKP2	N/A	1.154	1.154	N/A
C430049B03Rik	N/A	-1.154	-1.154	N/A
RANBP3L	N/A	0.243	1.155	0.905
JAG2	N/A	-1.48	-0.822	N/A
laquinimod	N/A	0.686	0.718	0.897
reactive oxygen species	N/A	1.627	0.517	-0.156
USP8	N/A	0	1.863	-0.436
bromodeoxyuridine	N/A	1.667	0.632	N/A
evodiamine	N/A	-0.956	-1.342	N/A
cyclophosphamide	N/A	1.615	0.682	N/A
TNFRSF1B	N/A	1.24	1.051	N/A
AGN194204	N/A	0.225	-1.26	0.805
miR-378a-3p (and other miRNAs w/seed CUGGACU)	N/A	-1.568	-0.721	N/A
PLCG2	N/A	0.563	0.842	0.883
ebselen	N/A	-0.762	-0.762	-0.762
PPP2CA	N/A	0.508	0.777	1
PD173074	N/A	1.342	0.943	0
ETV6-RUNX1	N/A	0.519	1.271	0.493
carboplatin	N/A	-0.357	-1.349	-0.574
HNRNPK	N/A	1.706	0.426	-0.146
TLR9	N/A	1.178	-0.293	0.806
MAFB	N/A	-0.688	-1.199	-0.389
miR-196a-5p (and other miRNAs w/seed AGGUAGU)	N/A	1.154	N/A	1.121
D-glucose	-0.931	0.185	0.578	-0.576
HDAC2	N/A	0.771	0.432	1.066
PI3K (complex)	N/A	1.408	0.242	0.618
IKZF2	N/A	-1.134	-1.134	N/A
SETD2	N/A	1	1.265	N/A
NGFR	N/A	-0.841	-1.125	0.298
Hif	N/A	1.131	1.131	N/A
tosyllysine chloromethyl ketone	N/A	-1.131	-1.131	N/A
MED12	N/A	1.131	1.131	N/A
NCOA2	0	-0.413	-0.599	1.249
docosahexaenoic acid	N/A	0.48	0.797	0.984
HIPK2	N/A	0.808	-0.301	-1.143
TAFAZZIN	N/A	-0.509	-0.393	-1.342
ABCC1	N/A	-1.067	-1.067	0.106
ERK	N/A	0.629	0.705	-0.904
simvastatin	N/A	-1.401	-0.615	0.222
Z36	N/A	N/A	-2.236	N/A
DDX4	N/A	0.447	-0.447	1.342
Cyp2c70	N/A	-2.236	N/A	N/A
immethridine	N/A	-0.447	1.342	-0.447
lipid A	N/A	N/A	N/A	2.236
SUCNR1	N/A	-2.236	N/A	N/A
tofacitinib	N/A	N/A	2.236	N/A
MLN120B	N/A	-2.236	N/A	N/A
EPHB4	N/A	N/A	-1.414	0.816
TERC	N/A	-0.437	-0.726	-1.067
CYP19A1	N/A	-0.705	-1.126	-0.399
miR-21-5p (and other miRNAs w/seed AGCUUAU)	N/A	-1.301	0.205	-0.723
ADCYAP1	-0.314	-0.821	-0.481	-0.612
GAB2	N/A	N/A	-1.298	-0.928
SMAD1	N/A	-0.479	-1.746	N/A
entolimod	N/A	2.224	N/A	N/A
NUP98-KMT2A	N/A	N/A	N/A	2.219
ERG	N/A	-0.698	-1.196	-0.324
NONO	N/A	-0.521	-1.414	0.282
romidepsin	N/A	0.862	1.347	N/A
CCAT1	N/A	-1.103	-1.103	N/A
BSG	N/A	1.263	0.941	N/A
CAMP	N/A	1.014	0.745	0.444
Collagen Alpha1	N/A	1.17	0.42	0.613
NOG	N/A	0.447	0.748	-1
PG3-Oc	N/A	1.014	0.113	1.067
TGFB2-AS1	N/A	-0.258	1.698	-0.236
RACK1	N/A	-0.896	-1.294	N/A
pristane	N/A	0.478	-0.739	0.972
metribolone	N/A	0.355	-0.927	-0.906
CFTR	N/A	0.649	0.867	-0.67
fluvastatin	N/A	-0.726	-1.023	-0.435
SMURF2	N/A	-1.091	-1.091	N/A
D609	N/A	-1.091	-1.091	N/A
LOXL2	N/A	-1.091	-1.091	N/A
indirubin	N/A	1.091	1.091	N/A
ALOX15	N/A	-1.206	-0.974	N/A
CXCL8	N/A	-0.164	-1.009	-0.998
NKX2-3	N/A	-0.145	-0.343	-1.682
SAFB	N/A	0.905	1.265	N/A
SNCA	N/A	0.677	0.482	-1.01
PTK2	N/A	-0.369	-0.997	-0.8
PLG	N/A	-0.625	-1.112	0.426
SFRP1	N/A	1.081	1.081	N/A
NBEAL2	N/A	0.816	1.342	N/A
T3-TR-RXR	N/A	1.078	1.078	N/A
histamine	N/A	1.188	0.966	N/A
daidzein	N/A	0.092	0.93	-1.131
NFATC1	N/A	0.874	0.07	1.207
phenylephrine	N/A	-0.757	-0.673	-0.718
bortezomib	N/A	1.043	1.033	0.069
Map3k7	N/A	-0.432	-0.994	-0.718
epigallocatechin-gallate	N/A	-0.879	-0.464	-0.8
panobinostat	N/A	-0.758	-1.385	N/A
SIRT1	N/A	0.83	0.531	0.78
TAL1	N/A	-0.866	-0.368	-0.905
cholecalciferol	N/A	-0.096	-1.434	0.608
ID3	N/A	-1.027	0.259	-0.851
ERK1/2	N/A	1.346	0.29	-0.5
IFN Beta	N/A	0.784	-1.304	0.047
PAX4	N/A	N/A	-1.067	-1.067
CSDE1	N/A	-1.067	-1.067	N/A
calpeptin	N/A	-1.067	-1.067	N/A
PLC	N/A	-1.067	-1.067	N/A
OTX2	N/A	-0.877	-1.093	-0.164
PCI-34051	N/A	1.067	1.067	N/A
EIF2AK4	N/A	0.855	0.238	1.041
ANGPT2	N/A	0.821	-0.521	0.788
Hif1	N/A	-0.761	-1.369	N/A
NOSTRIN	N/A	1.178	0.95	N/A
mir-24	N/A	1.136	0.555	0.431
ELL2	N/A	-0.707	-1.414	N/A
FTO	N/A	-1	-1.118	N/A
VAV3	N/A	-0.728	-1.387	N/A
VAV2	N/A	-0.728	-1.387	N/A
PLAG1	N/A	-0.365	-0.851	0.896
IKBKB	N/A	1.17	-0.91	-0.029
testosterone	N/A	0.979	-0.467	0.66
AURK	N/A	-1.772	-0.333	N/A
NPM1	N/A	-1.177	-0.928	0
TP73	N/A	0.911	1.093	0.101
apatinib	N/A	-0.861	-1.242	N/A
kawain	N/A	0.343	1.029	0.73
NDRG1	N/A	0.087	1.611	0.402
DEF6	N/A	-1.029	-1.071	N/A
leukotriene D4	N/A	0.778	-0.365	0.956
SMO	N/A	-0.841	-1.188	0.068
PIK3R1	N/A	0.173	-0.818	-1.105
plicamycin	N/A	0.61	0.94	-0.543
ceruletide	N/A	1.445	0.267	-0.381
AGER	N/A	0.866	0.635	0.591
LOX	N/A	-1.413	-0.678	N/A
cardiotoxin	N/A	0.954	0.671	0.466
STK11	N/A	0.41	0.904	0.776
RHOB	N/A	-0.391	-0.849	-0.849
taurine	N/A	0.963	0.57	0.555
bromobenzene	N/A	2.085	N/A	N/A
lysophosphatidylinositol	N/A	1.265	0	0.816
HDAC3	N/A	-1.05	-0.561	0.468
isobutylmethylxanthine	N/A	-0.526	-1.375	0.177
SOST	N/A	0.842	0.842	0.391
miR-27a-3p (and other miRNAs w/seed UCACAGU)	N/A	0.243	0.775	1.055
ARNT	N/A	-0.771	-0.549	-0.752
stearic acid	N/A	-0.718	-1.238	-0.114
17-alpha-ethinylestradiol	N/A	0.873	0.597	0.598
triptolide	N/A	0.794	0.789	0.483
ANLN	N/A	-1.732	-0.333	N/A
DACH1	N/A	-0.666	-0.397	-1
GSTO1	N/A	-0.57	-0.57	0.923
Tlr	N/A	0.775	0.775	0.511
TRAF3IP2	N/A	0.452	-0.389	-1.219
2-bromoethylamine	N/A	1.48	0.266	0.314
EGR1	N/A	1.284	0.449	0.326
amitriptyline	N/A	-0.677	-1.376	N/A
LLGL2	N/A	0.707	0	1.342
FLI1	N/A	N/A	2.048	N/A
Immunoglobulin	-0.314	-0.754	-0.903	0.076
Collagen type I (complex)	N/A	0.893	0.417	-0.736
aprepitant	N/A	-1.414	-0.632	0
NLRP3	N/A	-0.339	-1.007	-0.699
IL1A	N/A	1.393	0.189	-0.462
diethylstilbestrol	N/A	0.957	0.671	0.415
gentamicin	N/A	1.543	-0.219	0.273
IFITM3	N/A	-0.535	0.791	0.707
HOXA9	N/A	1.342	0.69	N/A
ZBTB18	N/A	0.842	1.118	0.068
4-(2-aminoethyl)benzenesulfonylfluoride	N/A	0.922	1.105	N/A
IRF6	N/A	-0.13	-1.546	-0.351
S100A9	N/A	0.696	0.654	-0.675
SULF2	N/A	-0.849	-1.172	N/A
tazemetostat	N/A	0.313	0.78	-0.925
GSK2816126	N/A	-1.066	-0.711	-0.239
EPRS1	N/A	-1.004	-1.004	N/A
IL6	N/A	-0.116	-0.854	1.034
cannabidiol	N/A	0.555	0.447	1
LY-3009120	N/A	-1	-1	N/A
RAB4A	N/A	N/A	-1	-1
AC261066	N/A	1	1	N/A
gambogic acid	N/A	-1	-1	N/A
LTBP2	N/A	1	1	N/A
D-sphingosine	N/A	2	N/A	N/A
RNASEL	N/A	2	N/A	N/A
HOXB3	N/A	N/A	N/A	-2
diazoxide	N/A	-1	-1	N/A
RAB27A	N/A	N/A	-2	N/A
gossypin	N/A	-1	-1	N/A
GALNT6	N/A	N/A	-2	N/A
salinosporamide A	N/A	-1	-1	N/A
PDGF-DD	N/A	N/A	N/A	-2
BATF	N/A	1	1	N/A
Ncoa6	N/A	-1	-1	N/A
NFAT (complex)	N/A	-1	-1	N/A
HOXC9	N/A	1	1	N/A
TRIM3	N/A	-2	N/A	N/A
STO-609	N/A	-1	-1	N/A
miR-203a-3p (and other miRNAs w/seed UGAAAUG)	N/A	N/A	N/A	2
TNFAIP2	N/A	N/A	-2	N/A
STAG3	N/A	2	N/A	N/A
MRAS	N/A	-1	-1	N/A
perhexiline	N/A	-1	-1	N/A
CNB-001	N/A	1	0	1
CYP1A2	N/A	N/A	-2	N/A
HBB	N/A	-2	N/A	N/A
erastin	N/A	2	N/A	N/A
lamivudine	N/A	-1	-1	N/A
SU5402	N/A	1	1	N/A
lonafarnib	N/A	-1	-1	N/A
SMC1B	N/A	2	N/A	N/A
NCT-80	N/A	N/A	2	N/A
CNTF	N/A	0.763	-0.9	0.337
MESP1	N/A	-1	-1	N/A
RAD21L1	N/A	2	N/A	N/A
PROM1	N/A	N/A	2	N/A
PHACTR1	N/A	-0.389	-0.653	0.956
kukoamine A	N/A	N/A	1.997	N/A
PP2/AG1879 tyrosine kinase inhibitor	N/A	0.569	1.126	0.3
butylidenephthalide	N/A	N/A	1.994	N/A
CYTOR	N/A	N/A	-1.993	N/A
EGLN	N/A	0.765	1.228	N/A
Ifn	N/A	0.573	-0.67	0.749
PMP22	N/A	-1.992	N/A	N/A
SC144	N/A	N/A	1.991	N/A
N-methyl-D-aspartate	N/A	N/A	1.125	0.865
H19	N/A	-1.264	-0.721	N/A
LAMP2	N/A	-0.739	N/A	-1.246
DDR1	N/A	1.446	0.537	N/A
ITGB2	N/A	0.788	1.195	N/A
EEF2K	N/A	1.982	N/A	N/A
mir-630	N/A	N/A	-1.982	N/A
MCAM	N/A	-1.982	N/A	N/A
mito-TEMPO	N/A	-1.982	N/A	N/A
CD209	N/A	0.991	0.991	N/A
digoxin	N/A	1.982	N/A	N/A
CNR1	N/A	-0.962	-0.805	-0.215
TWIST	N/A	-1.98	N/A	N/A
S100A8	N/A	0.195	0.369	-1.414
PTGES	N/A	0.737	1.24	N/A
RRAS2	N/A	-0.493	-0.667	0.816
PGR	-0.391	-0.167	-0.136	-1.281
EGFL7	N/A	0.987	0.987	N/A
SNHG11	N/A	N/A	-1.974	N/A
BACE1	N/A	1.972	N/A	N/A
HSPG2	N/A	-0.933	-1.039	N/A
HNF1B	N/A	0.908	0.273	0.791
laduviglusib	N/A	-0.864	-1.107	N/A
UBD	N/A	N/A	-1.97	N/A
SRSF1	N/A	-1.97	N/A	N/A
NRG4	N/A	-1.969	N/A	N/A
acyclic retinoid	N/A	1.969	N/A	N/A
MAP3K1	N/A	0.823	0.644	0.501
DNMT3B	N/A	0.38	1.198	-0.389
TBRG4	N/A	N/A	-1.966	N/A
Srebp	N/A	1.964	N/A	N/A
FNDC5	N/A	N/A	-1.964	N/A
hexamethylene bisacetamide	N/A	N/A	-1.964	N/A
mir-96	N/A	-0.558	-0.512	0.893
SREBF2	N/A	0.835	-1.125	N/A
E. coli B5 lipopolysaccharide	N/A	1.682	-0.026	0.249
TRAF3	N/A	-1.303	-0.653	N/A
PLK1	N/A	-1.953	N/A	N/A
MMP2	N/A	0.529	1.032	0.391
Laminin5	N/A	N/A	-1.951	N/A
EFNA3	N/A	1.134	N/A	0.816
FLT3	N/A	0.816	1.134	N/A
EFNA4	N/A	1.134	N/A	0.816
DEPTOR	N/A	N/A	1.949	N/A
deferasirox	N/A	0.412	0.123	1.414
MCC950	N/A	-1.948	N/A	N/A
NKX2-1	N/A	-1.115	-0.275	-0.555
STAT5a/b	N/A	0.378	0.33	1.236
PTX3	N/A	-1.034	-0.793	0.115
RELA	N/A	1.319	0.224	0.397
IPMK	N/A	-0.309	-0.849	0.781
apigenin	N/A	-0.87	-1.063	N/A
DRD2	N/A	N/A	1.929	N/A
proteasome inhibitor PSI	N/A	-0.928	N/A	-1
THBS1	N/A	-0.164	-0.866	0.896
HNF1A	N/A	-0.452	-1.474	N/A
T 0070907	N/A	-1.432	-0.492	N/A
mir-181	N/A	0.631	1.262	-0.03
CEBPA-DT	N/A	N/A	-1.921	N/A
GPX1	N/A	-1.132	N/A	-0.787
ALB	N/A	0.437	-0.943	0.537
mir-221	N/A	1.021	0.895	N/A
QRFP	N/A	0.958	0.958	N/A
IL17RA	N/A	1.915	N/A	N/A
deoxycholate	N/A	0.786	1.128	N/A
SLC6A4	N/A	-0.956	-0.956	N/A
corticosterone	N/A	0.704	0.41	0.795
CRTC1	N/A	1.091	0.6	0.218
cilostazol	N/A	-1.078	-0.702	0.128
ZBTB20	N/A	0.714	1.192	0
SATB1	N/A	-0.454	-0.714	-0.738
MMP9	N/A	-0.128	-1.187	-0.59
midostaurin	N/A	-0.951	-0.951	N/A
dactolisib	N/A	-0.463	1.437	N/A
MAP2K6	N/A	-1.452	-0.447	N/A
4-hydroxytamoxifen	N/A	1.144	0.558	0.197
NFIL3	N/A	0.522	0.928	-0.447
Calcineurin A	N/A	-1	-0.896	N/A
KLF6	N/A	0.813	-0.651	-0.431
EIF6	N/A	-0.718	-1.175	N/A
TPCA-1	N/A	0.946	0.946	N/A
NCX-4040	N/A	0.795	0.795	0.3
NORAD	N/A	-1.89	N/A	N/A
HES3	N/A	N/A	1.89	N/A
TARDBP	N/A	N/A	-1.89	N/A
estriol	N/A	-1.89	N/A	N/A
birabresib	N/A	N/A	N/A	1.89
estradiol benzoate	N/A	0.661	0.081	1.147
NFKBIB	N/A	-0.943	-0.943	N/A
MAPK7	N/A	0.139	-0.887	-0.859
2-pentadecyl-2-oxazoline	N/A	-0.218	-0.6	-1.067
CALR	N/A	-0.949	-0.933	N/A
calcitriol	N/A	0.792	-0.22	-0.867
EIF4G2	N/A	-0.239	-0.64	-1
BRCA1	N/A	0.314	-0.726	0.838
superoxide	N/A	-0.937	-0.937	N/A
FEV	N/A	-0.62	-0.62	-0.632
diazooxonorleucine	N/A	-0.934	-0.934	N/A
ZC3H12A	N/A	0.525	0.401	0.942
prostaglandin E2	N/A	0.355	0.292	1.22
NFKBIA	N/A	-0.304	-1.472	0.088
TGFBR3	N/A	0.931	0.931	N/A
PIN1	N/A	-0.642	-1.219	N/A
CHADL	N/A	-0.707	-0.707	0.447
CXCL12	N/A	-0.461	-1.393	-0.006
E. coli lipopolysaccharide	N/A	1.284	0.575	N/A
thioctic acid	N/A	-1.056	-0.802	N/A
EN1	N/A	0.651	0.281	-0.924
noscapine	N/A	-0.927	-0.927	N/A
TBX21	N/A	N/A	-1.854	N/A
HBP1	N/A	-1.852	N/A	N/A
JUN	N/A	1.118	-0.26	0.473
NOTCH2	N/A	-0.925	-0.925	N/A
genistein	N/A	0.975	0.276	-0.599
kanamycin A	N/A	-0.791	-1.058	N/A
EOMES	N/A	0.768	0.798	0.282
geranylgeranylacetone	N/A	1.114	0.732	N/A
5-hydroxytryptamine	N/A	N/A	1.845	N/A
ionomycin	N/A	1.201	0.029	0.614
RBPJ	N/A	0.809	0.809	0.223
GABARAP	N/A	1.134	0.707	N/A
GABARAPL2	N/A	1.134	0.707	N/A
isoprenaline	N/A	-1.134	-0.707	N/A
WNT1	N/A	-0.699	-0.958	0.183
11,12-epoxyeicosatrienoic acid	N/A	0.773	0.773	0.294
AS1842856	N/A	0	0.431	1.408
QKI	N/A	-0.183	-1.303	-0.351
SHC1	N/A	0.553	0.326	-0.956
methyl-beta-cyclodextrin	N/A	0.863	0.97	N/A
NR3C2	N/A	-0.534	-1.02	-0.277
SALL4	N/A	0.816	0.756	0.258
MAP3K8	N/A	-0.544	-1.285	N/A
ursodeoxycholic acid	N/A	-0.583	-0.697	-0.549
mir-19	N/A	0.702	1.124	N/A
NEDD4	N/A	0.378	0.447	1
MI-503	N/A	0.747	1.069	N/A
F3	N/A	0	-0.235	-1.58
ursolic acid	N/A	-0.9	-0.913	N/A
ETS2	N/A	-0.187	-0.823	-0.803
nicotine	N/A	0.914	0.669	0.229
CALCA	N/A	0.712	0.438	-0.662
PIK3CA	N/A	-0.156	-1.455	-0.2
SOX4	N/A	0.129	-0.575	1.106
LMO2	N/A	-0.661	-0.497	-0.649
L-methionine	N/A	-0.708	-0.255	-0.842
NOX4	N/A	-0.621	-1.076	0.104
IMMT	N/A	-1.238	-0.563	N/A
FOXF2	N/A	0.854	0.947	N/A
BMP4	N/A	1.128	0.52	0.152
thymoquinone	N/A	-0.728	-1.067	N/A
TCF/LEF	N/A	-0.896	-0.896	N/A
infigratinib	N/A	0.896	0.896	N/A
ethyl 2-{[(6,7-dimethyl-3-oxo-1,2,3,4-tetrahydro-2-quinoxalinyl)acetyl]amino}-4,5-dimethyl-3-thiophenecarboxylate	N/A	1.342	0.447	N/A
GATA1	N/A	-0.469	-0.791	0.529
UBR5	N/A	0.777	0.302	0.707
NR1H3	-1.103	-0.18	0.341	0.159
caspase	N/A	-0.651	-1.131	N/A
PBX1	N/A	1.131	0.651	N/A
IL12B	N/A	N/A	-1.782	N/A
aldosterone	N/A	-0.62	-1.137	0.023
sorafenib	N/A	1.23	0.547	N/A
RARG	N/A	-1.086	-0.577	-0.113
okadaic acid	N/A	1.063	0.712	N/A
carbamazepine	N/A	0.097	-1.671	N/A
NME1	N/A	-0.949	-0.819	N/A
PRKD	N/A	1.761	N/A	N/A
lactacystin	N/A	-0.232	-0.974	-0.551
cigarette smoke	N/A	1.27	0.466	-0.018
ETV5	N/A	-0.662	-0.303	0.788
DICER1	N/A	-1.235	-0.373	0.144
C9	N/A	-0.577	-1.172	N/A
PTPRJ	N/A	-0.426	-1.32	N/A
FOXL2	N/A	0.838	-0.252	0.652
methotrexate	0	-0.096	-0.193	-1.452
CBX5	N/A	-0.737	0.286	-0.718
SFRP4	N/A	-0.87	-0.87	0
progesterone	-0.365	0.121	-0.69	0.561
miR-199a-5p (and other miRNAs w/seed CCAGUGU)	N/A	-0.387	-0.636	-0.711
HMMR	N/A	N/A	-1.732	N/A
MGLL	N/A	-1.732	N/A	N/A
pexidartinib	N/A	N/A	-1.732	N/A
GW 4064	N/A	1.73	N/A	N/A
IL6R	N/A	1.123	0.223	0.384
PRMT7	N/A	-0.625	N/A	-1.103
SKI	N/A	-0.864	-0.864	N/A
DLL1	N/A	-0.827	-0.9	N/A
CpG ODN 1668	N/A	1.223	0.503	N/A
LDB1	N/A	-0.62	-0.455	-0.649
5-fluorouracil	N/A	0.978	0.743	N/A
WNT7A	N/A	0.761	0.329	0.631
FOXO1	N/A	1.021	-0.494	0.202
TAB1	N/A	0.99	0.726	N/A
FANCC	N/A	-0.216	0.431	-1.067
TNFAIP8	N/A	-0.447	-0.447	-0.816
VitaminD3-VDR-RXR	N/A	0.247	-0.937	0.526
IKK (complex)	N/A	-1.709	N/A	N/A
PAX3-FOXO1	N/A	0.421	0.841	0.447
IKBKE	N/A	0.961	-0.747	N/A
ATP2B2	N/A	-1	-0.707	N/A
FLCN	N/A	-0.54	0.505	-0.659
lysophosphatidylcholine	N/A	0.75	0.531	-0.418
SIAH2	N/A	0.18	0.503	1.016
platelet activating factor	N/A	0.564	0.046	-1.088
HDAC9	N/A	-0.849	-0.849	N/A
MFSD2A	N/A	N/A	1.698	N/A
ceefourin-1	N/A	0.849	0.849	N/A
UBE3A	N/A	-0.887	-0.811	N/A
adenosine triphosphate	N/A	0.064	-0.578	-1.056
phenylbutazone	N/A	-0.376	-0.885	-0.436
HOXA10	N/A	-0.613	-0.237	-0.846
colchicine	N/A	1.375	0.32	N/A
VEGFA	N/A	1.276	0.1	0.318
tyrphostin AG 1478	N/A	-0.364	-0.306	1.021
PPARG	N/A	0.499	0.581	0.61
nicotinic acid	N/A	-0.651	-1.039	N/A
SPP1	N/A	-0.04	-0.737	-0.912
polyphosphate	N/A	-0.668	-1.017	N/A
IL1RN	N/A	-1.546	-0.139	N/A
HSF1	N/A	-0.163	-1.185	0.337
HOTAIR	N/A	-1.031	-0.653	N/A
ginsenoside Rb1	N/A	0.842	0.842	N/A
NFYA	N/A	-0.294	-1.387	N/A
KLF2	N/A	0.223	0.483	0.971
HIPK1	N/A	0.762	0.762	-0.152
Nr1h	N/A	0.167	1.021	0.486
GW501516	N/A	0.389	-0.088	1.195
ANGPTL4	N/A	-1.3	-0.371	N/A
AKT1	N/A	0.882	0.53	-0.258
methapyrilene	N/A	0.577	0.277	-0.816
thapsigargin	N/A	0.046	-1.229	-0.394
ziritaxestat	N/A	-0.535	0	-1.134
L-triiodothyronine	N/A	-0.707	-0.805	-0.157
Wnt	N/A	0.893	-0.205	-0.57
MEIS1	N/A	-0.314	-1.353	N/A
ADAMTS12	N/A	N/A	-1.387	0.277
galactosylceramide-alpha	N/A	N/A	1.664	N/A
FGF10	N/A	1.664	N/A	N/A
galactose	N/A	0.831	0.831	N/A
ESR1	N/A	0.837	0.407	0.417
EZH2	0	0.537	0.384	0.738
3-nitropropionic acid	N/A	0.173	0.284	1.196
NCSTN	N/A	-1.015	-0.181	-0.456
C9orf72	N/A	0.896	0.478	-0.277
OXT	N/A	-0.518	N/A	1.131
FOSL1	N/A	0.562	0.731	-0.354
TRAP1	N/A	-0.577	-1.069	N/A
PRKAA	N/A	1.645	N/A	N/A
miR-182-5p (and other miRNAs w/seed UUGGCAA)	N/A	N/A	1.644	N/A
LATS2	N/A	0.632	0.632	-0.378
FSH	N/A	-0.254	-0.677	0.71
cicaprost	N/A	0.378	-0.707	-0.555
TXNIP	N/A	-0.659	-0.759	-0.222
sphingosine-1-phosphate	N/A	0.673	0.593	-0.374
ERBB4	N/A	0.27	-0.119	-1.251
mocetinostat	N/A	N/A	-1.633	N/A
linolenic acid	N/A	0.311	0.67	0.651
BTC	N/A	0.816	0.816	N/A
AIM2	N/A	0.816	0.816	0
TYK2	N/A	-0.095	-1.422	-0.113
R-WIN 55,212	N/A	0.668	0.96	N/A
acriflavine	N/A	0.811	0.811	N/A
KLF11	N/A	0.282	0.513	0.827
MYO6	N/A	0.816	0.577	0.229
RNF187	N/A	-0.823	0.798	N/A
ETS1	N/A	-0.171	-0.141	-1.308
ritonavir	N/A	0.692	-0.2	0.728
WBP2	N/A	-0.808	-0.808	0
PELP1	N/A	0.333	0.905	-0.378
CD24	N/A	-0.762	-0.849	N/A
NR5A2	N/A	-0.76	-0.849	N/A
GDF2	N/A	-0.058	0.192	1.358
miR-30c-5p (and other miRNAs w/seed GUAAACA)	N/A	0.574	0.589	0.444
apicidin	N/A	0.602	0.447	-0.555
BMI1	N/A	-0.913	-0.059	-0.628
POU2F2	N/A	-0.559	-0.04	-1
palbociclib	N/A	-0.434	-0.832	-0.333
HGF	N/A	1.233	-0.224	0.141
THZ531	N/A	-0.077	0.366	1.155
GNB1	N/A	0.64	0.956	N/A
SMARCE1	N/A	0.798	0.798	N/A
FOXP3	N/A	0.621	0	0.97
cadmium chloride	N/A	-0.426	-0.784	-0.381
PTP4A3	N/A	0.927	0.663	N/A
RHOA	N/A	-0.821	-0.768	N/A
CSF1	N/A	-0.415	-1.02	-0.154
C5	N/A	1.589	N/A	N/A
CAV1	N/A	-0.353	-1.043	0.192
IL21	N/A	0.679	-0.908	N/A
EP300	N/A	0.156	-0.471	0.959
SMYD3	N/A	1.145	0.44	N/A
2-(p-hydroxyanilino)-4-(p-chlorophenyl) thiazole	N/A	0.651	0.651	0.283
promegestone	N/A	-0.39	-1.194	N/A
TLR2	N/A	1.343	-0.239	N/A
bicuculline	N/A	N/A	-0.266	1.312
GABBR1	N/A	N/A	1.577	N/A
KN 93	N/A	0.378	1.195	N/A
Creb	N/A	-0.297	-0.657	0.618
DCN	N/A	0.378	0.402	0.788
hydroxypropyl-beta-cyclodextrin	N/A	0.786	0.777	N/A
INHA	N/A	0.473	0.159	0.93
crizotinib	N/A	0.389	0.595	0.574
YAP1	N/A	0.306	0.833	-0.419
MYF6	N/A	0.751	0.676	-0.128
fluoxetine	N/A	-0.847	-0.708	N/A
salicylic acid	N/A	N/A	-1.554	N/A
kaempferol	N/A	-0.776	-0.776	N/A
CREBBP	N/A	0.551	-0.915	-0.082
carbon tetrachloride	N/A	-0.324	-0.764	-0.46
clenbuterol	N/A	0.774	0.774	N/A
SMARCA4	N/A	0.976	-0.224	-0.346
BCL2	N/A	-0.85	-0.689	N/A
ceramide	N/A	N/A	1.537	N/A
choline	N/A	-0.772	N/A	0.762
nifedipine	N/A	1.022	0.511	N/A
N-cor	N/A	-1.095	-0.436	N/A
HOXA11	N/A	-0.765	-0.765	N/A
D-galactosamine	N/A	0.609	-0.761	0.16
FGF7	N/A	-0.121	-0.418	-0.989
cisplatin	N/A	0.05	-0.881	0.595
MANF	N/A	0.555	0.97	N/A
ALCAM	N/A	-0.762	-0.762	N/A
pepstatin	N/A	0.762	0.762	N/A
TCL1A	N/A	0.762	0.762	N/A
CCL5	N/A	1.419	0.102	0
MAP2K1	N/A	0.224	-0.972	-0.325
flutamide	N/A	-0.437	-0.14	0.943
HTT	N/A	0.42	-0.855	0.244
CX3CL1	N/A	0	-0.452	1.066
1-methyl-4-phenyl-1,2,3,6-tetrahydropyridine	N/A	1.291	0.224	N/A
IFNA4	N/A	1.51	N/A	N/A
IL33	N/A	0.711	-0.121	0.67
kainic acid	N/A	0.69	0.161	0.646
herbimycin	N/A	-0.918	-0.576	N/A
Collagen type II	N/A	0.522	0.522	-0.447
GATA3	N/A	-0.15	0.197	1.142
IL7R	N/A	-0.22	0.159	1.109
FN1	N/A	-0.238	-1.25	N/A
GHRL	N/A	1.121	0.363	N/A
eflornithine	N/A	-0.238	-1.242	N/A
phorbol 12,13-didecanoate	N/A	1.48	N/A	N/A
ITGA1	N/A	-0.16	-0.16	1.154
NAB2	N/A	0.223	0.625	0.625
LG100268	N/A	1.471	N/A	N/A
Klrk1	N/A	0.079	-1.308	0.079
manganese	-1	0.178	-0.15	0.137
cuprizone	N/A	0.571	-0.412	0.477
wortmannin	N/A	-0.437	0.647	0.375
obeticholic acid	N/A	0.577	0.882	N/A
NEDD9	N/A	0.187	0.429	-0.841
YY1	N/A	0.115	0.4	0.942
C1Q (family)	N/A	0.881	0.576	N/A
PPP3CA	N/A	0.684	-0.768	N/A
NOD1	N/A	1.452	N/A	N/A
HES1	N/A	-0.714	-0.737	N/A
harmine	N/A	-0.555	-0.896	N/A
quinolinic acid	N/A	0.74	0.709	N/A
RARA	N/A	-0.497	-0.135	-0.816
BMAL1	N/A	0.429	0.695	-0.323
SYK	N/A	0.787	0.66	N/A
riboflavin	N/A	-1	-0.447	N/A
ANG	N/A	0.447	1	N/A
APC/APC2	N/A	-0.447	-1	N/A
DPP-23	N/A	1	0.447	N/A
BAPTA-AM	N/A	-0.702	0.205	-0.539
vancomycin	N/A	-0.212	-1.086	-0.148
WNT11	N/A	N/A	N/A	1.446
LMNA	N/A	0.113	-0.463	-0.868
IL4	N/A	0.209	-0.72	-0.513
CpG ODN 2006	N/A	0.485	0.957	N/A
amphetamine	N/A	-0.475	-0.966	N/A
mevastatin	N/A	1.36	0.08	N/A
MEG3	N/A	-0.718	-0.718	N/A
P2RY2	N/A	-0.764	-0.475	-0.197
PKM	N/A	1.292	-0.123	0.02
TNC	N/A	-0.847	-0.588	0
salmonella minnesota R595 lipopolysaccharides	N/A	1.183	0.064	0.187
MLX	N/A	-0.861	-0.573	N/A
NR2F1	N/A	-0.211	-0.597	-0.623
puromycin aminonucleoside	N/A	0.777	-0.026	0.625
PTPN3	N/A	0.957	0.469	0
SP600125	N/A	-0.748	-0.075	0.6
MDM2	N/A	-1.356	0.062	N/A
MK2206	N/A	N/A	1.418	N/A
astressin 2B	N/A	-1.414	N/A	N/A
SDC2	N/A	1.414	N/A	N/A
SFMBT1	N/A	N/A	1.414	N/A
BRD7	N/A	-0.222	-1.192	N/A
PF543	N/A	0.707	0.707	N/A
CDKN1B	N/A	-0.915	-0.495	N/A
cytochalasin D	N/A	N/A	N/A	1.41
FHIT	N/A	1.41	N/A	N/A
cystamine	N/A	N/A	-1.406	N/A
PAX5	N/A	0.212	1.191	N/A
MDK	N/A	-0.509	-0.894	N/A
RUNX1	N/A	0.389	-0.401	-0.61
MAZ	N/A	1.4	N/A	N/A
GLI3	N/A	0.404	-0.022	0.973
butylhydroxybutylnitrosamine	N/A	0.907	0.492	N/A
NCOR1	N/A	-0.529	0.21	-0.659
ENG	N/A	0.165	0.165	-1.067
3-aminobenzamide	N/A	-0.842	-0.555	N/A
miR-146a-5p (and other miRNAs w/seed GAGAACU)	N/A	1.393	N/A	N/A
INHBA	N/A	-0.091	-0.554	-0.747
gefitinib	N/A	0.259	0.577	0.555
SOCS1	N/A	0.149	1.24	N/A
estrogen receptor	N/A	0.595	0.188	0.606
EFNB1	N/A	-0.694	-0.694	N/A
FSHR	N/A	N/A	-1.387	N/A
ZNF768	N/A	N/A	-1.387	N/A
tosylphenylalanyl chloromethyl ketone	N/A	-1.387	N/A	N/A
UBE2I	N/A	N/A	-1.387	N/A
XRCC5	N/A	0.555	-0.277	0.555
NUP62	N/A	-1.382	N/A	N/A
ATG5	N/A	-0.341	-1.035	N/A
eicosapentenoic acid	N/A	0.033	-0.726	-0.616
REL	N/A	-0.603	-0.273	0.498
LGR4	N/A	0.489	0.711	0.174
COL18A1	N/A	-0.184	0.036	1.154
Gm12602	N/A	0.447	0.478	0.447
fisetin	N/A	-0.686	-0.686	N/A
HDL	N/A	-0.246	0.507	-0.619
NHERF1	N/A	1.37	N/A	N/A
IDO1	N/A	0.31	-0.408	0.651
arachidonic acid	N/A	0.319	0.277	0.773
TERT	N/A	0.144	0.437	-0.788
Mapk	N/A	1.013	0.218	-0.137
JAK2	N/A	-0.192	-1.075	0.1
ITGAV	N/A	-0.316	-0.422	-0.626
NRG1	N/A	0.159	-0.971	-0.233
MED28	N/A	0.68	0.68	N/A
TIA1	N/A	1.36	N/A	N/A
MECP2	N/A	0.836	0.321	-0.202
carbon monoxide	N/A	-0.12	-0.777	-0.461
PD 153035	N/A	0.254	N/A	1.103
ICAM1	N/A	-0.204	-1.145	N/A
LGR5	N/A	0.788	0.113	0.447
ETV6	N/A	0.298	1.05	N/A
mir-126	N/A	0.801	0.543	N/A
LATS1	N/A	0.333	0.632	-0.378
Mt2	N/A	-0.896	-0.447	N/A
S100A6	N/A	-1.342	N/A	N/A
Pkg	N/A	N/A	-1.342	N/A
KIN001-043	N/A	N/A	N/A	1.342
DUSP4	N/A	N/A	-1.342	N/A
RNY3	N/A	N/A	1.342	N/A
sodium iodate	N/A	1.342	N/A	N/A
FABP1	N/A	N/A	1.342	N/A
IRF3	N/A	-0.348	-0.993	N/A
UGDH	N/A	-0.447	-0.447	-0.447
N-(1-carbamoyl-2-phenyl-ethyl) butyramide	N/A	-0.447	0.447	0.447
MET	N/A	0.912	0.252	-0.175
DDX17	N/A	0.271	1.067	N/A
IKZF3	N/A	-0.318	0.387	0.632
HDAC4	N/A	-0.578	-0.054	-0.705
L-glutamic acid	N/A	0.677	-0.169	0.49
MYRF	N/A	0.258	0.5	0.577
bicalutamide	N/A	-1.026	-0.308	N/A
3-deazaneplanocin	N/A	0.839	0.479	0.015
KDM8	N/A	1	0.333	N/A
diclofenac	N/A	1.037	-0.295	N/A
SUMO3	N/A	0.103	0.094	1.134
mir-148	N/A	N/A	1.326	N/A
FASN	N/A	N/A	0.847	0.478
SERPINF1	N/A	-0.568	-0.09	-0.664
PDGFB	N/A	-0.255	-0.871	-0.196
uric acid	N/A	1.321	N/A	N/A
Jnk	N/A	0.46	-0.771	-0.086
2-deoxyglucose	N/A	1.312	N/A	N/A
RNF31	N/A	-0.632	-0.302	-0.378
canrenoate potassium	N/A	-1.091	-0.218	N/A
estradiol-17beta-benzoate	N/A	-0.209	-0.941	-0.158
FALEC	N/A	-0.305	1	N/A
FGFR2	N/A	0.348	-0.03	0.926
phorbol esters	N/A	-0.395	-0.909	N/A
AR	N/A	0.903	-0.072	-0.327
EVP 4593	N/A	-0.651	-0.651	N/A
DAB2IP	N/A	1.301	N/A	N/A
lactic acid	N/A	0.465	0.4	0.432
KL	N/A	-0.92	-0.376	N/A
CITED2	N/A	0.191	0.938	0.163
SENP1	N/A	0.57	0.57	0.152
SP3	N/A	0.417	-0.636	0.237
NFkB (family)	N/A	0.474	0.263	0.552
CGS 21680	N/A	N/A	-0.404	-0.883
methyl methanesulfonate	N/A	1.046	-0.239	N/A
SPIB	N/A	0.696	N/A	0.588
SRC	N/A	0.447	-0.48	-0.354
UBE2E2	N/A	0.864	-0.046	0.37
cerulenin	N/A	-0.351	-0.927	N/A
tranilast	N/A	-0.277	N/A	-1
ruxolitinib	N/A	0.262	1.014	N/A
colistin	N/A	-0.5	-0.775	N/A
IL17A	N/A	0.496	-0.577	0.2
vitamin E	N/A	-1.044	-0.095	-0.128
di-2-pyridylketone 4-cyclohexyl-4-methyl-3-thiosemicarbazone	N/A	-0.2	1.067	N/A
ellagic acid	N/A	-0.493	-0.174	0.6
selumetinib	N/A	-0.362	-0.905	N/A
seocalcitol	N/A	1.011	-0.255	N/A
MAPK8IP1	N/A	N/A	1.114	-0.152
PTN	N/A	1.265	N/A	N/A
PPP3R1	N/A	N/A	1.265	N/A
ZFTA-RELA	N/A	0.632	-0.632	N/A
RORC	N/A	0.816	-0.447	N/A
NOP2	N/A	0.447	0.816	N/A
TRADD	N/A	0.816	0.447	N/A
chelerythrine	N/A	0.447	0.816	N/A
UBAP1	N/A	0.447	0.816	N/A
EXT1	N/A	-0.447	-0.816	N/A
SERPINE1	N/A	0.486	-0.451	-0.323
Activin (family)	N/A	0.01	-0.811	0.439
NR0B2	N/A	-0.361	0.386	0.51
LGALS1	N/A	-0.604	-0.307	-0.343
USP7	N/A	1.254	N/A	N/A
NFKB1	N/A	0.309	-0.441	-0.498
CSF2	N/A	0.716	-0.176	0.356
SERPINH1	N/A	N/A	-1.246	N/A
PLAT	N/A	N/A	-1.243	N/A
LAS1L	N/A	0	0.535	0.707
PLAU	N/A	0.355	0.407	0.479
Akt	-0.152	0.472	-0.302	-0.314
AXIN1	N/A	0.239	0.239	0.762
captopril	N/A	1.041	0.197	N/A
NAMPT	N/A	-1.238	N/A	N/A
ciprofloxacin	N/A	0.335	-0.469	0.434
HR	N/A	-1.237	N/A	N/A
LRP5	N/A	0.436	0.799	N/A
ascorbic acid	N/A	-0.384	-0.851	N/A
Ap1	N/A	-0.103	0.088	-1.043
ELF4	N/A	1.234	N/A	N/A
CCL2	N/A	-0.601	-0.633	N/A
desmopressin	N/A	0.57	0.664	N/A
ibuprofen	N/A	0.725	0.247	-0.261
ZEB2	N/A	N/A	-1.232	N/A
RCAN1	N/A	-0.168	0.256	0.808
ESRRA	N/A	0.667	-0.381	-0.184
Stat5 dimer	N/A	N/A	N/A	-1.231
PTCH1	N/A	0.728	0.503	N/A
mir-33	N/A	-0.271	-0.271	-0.689
LTA	N/A	-0.426	-0.426	-0.378
GSK3B	N/A	-0.236	-0.993	N/A
CIP2A	N/A	0.135	-0.61	-0.484
allopurinol	N/A	0	-0.895	-0.333
CD14	N/A	0.737	0.029	-0.46
3,4,5,3',4'-pentachlorobiphenyl	N/A	0.789	0.177	0.257
piceatannol	N/A	-0.61	-0.61	N/A
nicardipine	N/A	-1	0.218	N/A
SLC2A1	N/A	-0.388	-0.388	-0.44
bafilomycin A1	N/A	1.216	N/A	N/A
aroclor 1254	N/A	N/A	1.216	N/A
SP4	N/A	N/A	-1.214	N/A
valproic acid	N/A	-0.075	-0.482	0.656
ATM	N/A	0.503	-0.461	-0.246
CHD4	N/A	0	-0.832	-0.378
H2AB3 (includes others)	N/A	0.832	0	0.378
NR1H2	N/A	-0.663	0.082	-0.462
methylmercury	N/A	0.302	0.905	N/A
IRAK4	N/A	0.14	-1.067	N/A
BMS-345541	N/A	-1.206	N/A	N/A
SFTPA1	N/A	-0.927	0.277	N/A
RPTOR	N/A	N/A	-1.203	N/A
TNFSF14	N/A	-0.409	-0.793	N/A
NGF	N/A	0.528	-0.58	0.094
MMP14	N/A	-0.218	0.545	0.437
finasteride	N/A	-0.6	-0.6	N/A
metronidazole	N/A	-0.471	-0.728	N/A
OLR1	N/A	0.032	-0.594	-0.57
ethionine	N/A	1.195	0	N/A
PTPN1	N/A	-0.239	-0.956	N/A
Go 6976	N/A	-1.063	-0.132	N/A
TLR7/8	N/A	0.378	0.816	N/A
collagenase	N/A	0.378	-0.816	N/A
SOCS6	N/A	0.816	-0.378	N/A
HDAC1	N/A	0.252	-0.364	0.577
exisulind	N/A	1.192	N/A	N/A
cephaloridine	-1.192	N/A	N/A	N/A
N-acetylmuramyl-L-alanyl-D-isoglutamine	N/A	1.19	N/A	N/A
2-aminoethoxydiphenylborane	N/A	N/A	-1.188	N/A
RLN2	N/A	N/A	N/A	-1.188
desipramine	N/A	N/A	N/A	-1.188
Hsp70	N/A	0.729	0.457	N/A
CCR1	N/A	0.059	0.059	-1.067
norepinephrine	N/A	0.734	0.193	-0.254
APC	N/A	-0.316	0.056	-0.806
thioacetamide	N/A	-0.042	-1.078	-0.056
Complement	N/A	-0.391	-0.391	0.391
BGN	N/A	-1.172	N/A	N/A
olaparib	N/A	1.172	N/A	N/A
luteolin	N/A	-0.245	0.792	-0.132
TUG1	N/A	N/A	-1.169	N/A
levothyroxine	N/A	-0.395	-0.774	N/A
MTOR	N/A	-0.033	-0.082	-1.053
GATA2	N/A	-0.123	-0.647	0.397
XIAP	N/A	0.561	0.6	N/A
cholesterol	N/A	-0.433	-0.088	0.64
bucladesine	N/A	-0.096	-0.277	-0.787
IL24	N/A	0.263	0.895	N/A
Smad	N/A	0.792	0.363	N/A
DBI	N/A	0.577	0.577	N/A
dehydrocostus lactone	N/A	0.577	0.577	N/A
belnacasan	N/A	-1.154	N/A	N/A
14,15-epoxyeicosatrienoic acid	N/A	-0.577	-0.577	N/A
copper	N/A	N/A	1.154	N/A
RNF2	N/A	-1.153	N/A	N/A
(+)-MK-801	N/A	N/A	1.152	N/A
propylthiouracil	N/A	0.277	0.366	0.508
olanzapine	N/A	0.607	0.262	0.282
pyridaben	N/A	N/A	-0.333	0.816
NUMB	N/A	-0.221	0	-0.927
actinomycin D	N/A	-0.435	0.455	-0.257
collagen type i (family)	N/A	0.25	-0.897	N/A
FZD4	N/A	N/A	-1.145	N/A
chloroquine	N/A	0.709	-0.435	N/A
ANGPT1	N/A	-0.02	-0.02	1.103
TREM2	N/A	0.15	0.173	0.819
PIM1	N/A	-0.172	-0.242	-0.726
NADPH oxidase	N/A	0.57	0.57	N/A
ELAVL1	N/A	0.689	-0.451	N/A
DDX5	N/A	-1.139	N/A	N/A
TRAF2	N/A	-0.711	-0.426	N/A
ZBTB7B	N/A	-0.568	-0.568	N/A
ROR1	N/A	-0.443	-0.693	N/A
CAT	N/A	-0.072	0.2	-0.863
gentamicin C	N/A	0.577	-0.18	0.378
SAHM1	N/A	0	1.134	N/A
CDK4/6	N/A	N/A	N/A	-1.134
VHL	N/A	-0.714	-0.113	0.307
AHSG	N/A	N/A	-1.134	N/A
METTL14	N/A	N/A	1.133	N/A
H-[1,2,4]oxadiazolo[4,3-alpha]quinoxalin-1-one	N/A	-0.522	-0.164	-0.447
memantine	N/A	N/A	N/A	-1.133
naringenin	N/A	-0.233	0.395	0.504
LIMS1	N/A	N/A	-1.131	N/A
NET1	N/A	N/A	1.131	N/A
androgen	N/A	0.48	0.65	N/A
RPSA	N/A	0.563	0.563	N/A
SGK1	N/A	-0.563	-0.563	N/A
diosgenin	N/A	0.57	0.555	N/A
FAM83A	N/A	0.562	0.562	N/A
DYSF	N/A	0.267	0.857	N/A
mir-25	N/A	-1.122	N/A	N/A
N(G)-monomethyl-D-arginine	N/A	0.494	0.494	0.133
RB1	N/A	0.004	-0.026	-1.089
selenium	N/A	-0.246	-0.873	N/A
DDIT4	N/A	0.728	0.391	N/A
CPEB1	N/A	N/A	1.117	N/A
pifithrin alpha	N/A	-1.117	N/A	N/A
[truncated: 2,410 more rows]
