# Supplementary material for: KEAP1-Mutant Lung Cancers Weaken Anti-Tumor Immunity and Promote an M2-like Macrophage Phenotype
Source: Int J Mol Sci. 2024 Mar 20;25(6):3510. doi: 10.3390/ijms25063510 (PMC10970780; doi:10.3390/ijms25063510)
Supplement: Supplementary file 1 [file ijms-25-03510-s001.zip › TableS2_LL2LuminexValues.xlsx]

## Sheet: Sheet1
	Table S2. Absolute concentrations of cytokines released from LL2 WT, KEAP1 KO, and NRF2 KO cell lines.
	Final Conc (pg/ml)
		LL2 WT	KEAP1 KO #1	KEAP1 KO #2	KEAP1 KO #3	NRF2 KO #1
	BAFF	16.71	3.95	3.67	1.18	4.23
	Betacellulin (BTC)	9.855	1.61	1.11	n.d.	1.61
	ENA-78 (CXCL5)	47.075	15.04	153.37	194.98	29.8
	Eotaxin (CCL11)	10.215	0.62	3.725	3.775	3.53
	G-CSF (CSF-3)	5.36	1.22	2.03	1.15	2.76
	GM-CSF	4.71	1.43	1.66	1.26	1.92
	GRO alpha (CXCL1)	186.93	487.615	498.495	802.145	59.765
	IFN alpha	23.785	n.d.	8.44	n.d.	11.545
	IFN gamma	2.065	n.d.	n.d.	n.d.	1.065
	IL-1 alpha	6.095	n.d.	0.98	n.d.	1.64
	IL-1 beta	17.24	3.195	4.61	1.85	6.7
	IL-2	9.025	n.d.	2.91	n.d.	4.265
	IL-2R	3.485	n.d.	n.d.	n.d.	n.d.
	IL-3	1.225	0.175	0.3	0.14	0.46
	IL-4	4.555	0.56	1.205	0.235	2.08
	IL-5	10.175	1.535	3.125	1.32	4.13
	IL-6	16.98	3.67	5.185	2.61	6.755
	IL-7	9.44	n.d.	n.d.	n.d.	n.d.
	IL-7R alpha	73.38	11.66	17.815	5.66	23.795
	IL-9	6.54	1.145	1.16	0.12	1.905
	IL-10	6.485	1.06	2.4	1.115	2.305
	IL-12p70	3.57	0.62	1.18	0.39	1.7
	IL-13	27.345	4.655	4.89	0.3	8.145
	IL-15	17.08	2.01	5.57	n.d.	9.185
	IL-17A (CTLA-8)	4.415	0.7	1.29	0.285	1.63
	IL-18	219.455	88.045	100.91	59.85	149.49
	IL-19	106.045	n.d.	28.13	n.d.	n.d.
	IL-22	20.23	5.31	7.545	3.925	9.68
	IL-23	44.925	1.66	4.835	n.d.	10.525
	IL-25 (IL-17E)	121.335	19.72	42.875	15.825	67.585
	IL-27	17.53	7.41	7.275	7.16	4.895
	IL-28	499.745	102.86	193.215	n.d.	238.935
	IL-31	30.58	6.335	11.995	4.16	13.145
	IL-33	1539.72	240.97	355.605	177.555	683.72
	IL-33R (ST2)	852.365	531.95	174.61	796.35	259.78
	IP-10 (CXCL10)	12.76	69.28	34.165	58.89	6.61
	LIF	19.97	12.205	10.015	9.485	7.085
	Leptin	783.33	n.d.	125.26	n.d.	298.005
	M-CSF	4.14	1.5	2.29	1.71	1.79
	MCP-1 (CCL2)	2830.59	1624.12	1833.44	1967.88	2305.23
	MCP-3 (CCL7)	162.465	72.77	118.77	99.335	132.27
	MIP-1 alpha (CCL3)	1.555	0.31	0.41	0.21	0.37
	MIP-1 beta (CCL4)	6.9	2.125	2.88	1.4	4.095
	MIP-2 alpha (CXCL2)	8.545	9.32	3.82	7.345	3.23
	RANKL	5.195	0.665	0.92	0.72	2.58
	RANTES (CCL5)	8.77	4.365	4.48	2.585	4.435
	TNF alpha	8.435	2.465	2.835	1.17	4.38
	VEGF-A	105.53	189.075	129.75	153.99	101.46
	n.d. = Not Detected
	Data averged across 2 replicates
