# Supplementary material for: KEAP1-Mutant Lung Cancers Weaken Anti-Tumor Immunity and Promote an M2-like Macrophage Phenotype
Source: Int J Mol Sci. 2024 Mar 20;25(6):3510. doi: 10.3390/ijms25063510 (PMC10970780; doi:10.3390/ijms25063510)
Supplement: Supplementary file 1 [file ijms-25-03510-s001.zip › TableS3_LL2ImmuneCellTrafficking.xlsx]

## Sheet: KEAP1 KO 1
Table S3. LL2 cell lines sequencing pathways involved in immune cell trafficking
© 2000-2023 QIAGEN. All rights reserved.
Categories	Diseases or Functions Annotation	p-value	Predicted Activation State	Activation z-score	Molecules	# Molecules
Cellular Movement,Immune Cell Trafficking	Leukocyte migration	1e-20		-1.119	Abcb1b,ABCB4,ABCC4,ADAM19,ADD2,ADGRE5,ADGRG6,ADORA2B,AHR,ANGPT1,APOE,ARAP3,ARHGEF5,ARHGEF6,BCL6,BDNF,C3,CASP1,CCN3,CD14,CD300LB,CD34,CD36,CD38,CD80,CLEC1B,CLU,CNN2,CNP,CRYAB,CXCR2,CYP1A1,CYP26B1,CYTIP,DEPTOR,DOCK10,DUSP1,ECM1,EDNRA,EGFR,F11R,F13A1,F2RL1,FAS,FES,FOXA1,FUT8,GATA4,GNAO1,GPSM3,GREM1,GSN,HAO1,HEBP1,HLA-G,HPSE,IFITM3,IFNGR1,IKBKG,IL11RA,IL12RB1,IL1RL1,IL1RN,IL33,IL36G,IL7,INPP5D,IRF4,I…	157
Cell-To-Cell Signaling and Interaction,Hematological System Development and Function,Immune Cell Trafficking	Adhesion of immune cells	5.96e-17		0.804	ADGRE5,ANGPT1,APOE,ARAP3,BMPER,C3,CD14,CD34,CD36,CD38,CD80,CERCAM,CLU,CXCR2,DEPTOR,F11R,FAS,FES,HAS2,HPSE,IL11,IL33,IL7,INPP5D,ITGA6,ITGB3,KCNK5,LIPG,LRP1,Ly6a (includes others),MAP4K1,MCAM,MRC1,NCKAP1L,NEDD9,NPTX1,NRP1,NT5E,NTN1,PAK1,PANX1,PLAU,PLAUR,PLCB3,PPARG,PROCR,PTGS2,PTPN22,RASGRP2,RASSF5,RGS16,S100A8,SELL,SELP,SEMA3E,SEMA4D,SIPA1,SLC44A2,SLIT2,SOCS3,STAB1,TERT,THBD,THBS2,TLR2,TLR3,TLR7,T…	71
Cellular Movement,Hematological System Development and Function,Immune Cell Trafficking	Cell movement of leukocytes	1.24e-16		-0.73	Abcb1b,ABCB4,ABCC4,ADAM19,AHR,ANGPT1,APOE,ARAP3,ARHGEF5,BCL6,BDNF,C3,CASP1,CCN3,CD14,CD36,CD38,CD80,CLEC1B,CNN2,CNP,CRYAB,CXCR2,CYP26B1,CYTIP,DEPTOR,DOCK10,DUSP1,ECM1,EDNRA,EGFR,F11R,F2RL1,FAS,FES,GATA4,GNAO1,GPSM3,GREM1,GSN,HEBP1,HLA-G,HPSE,IFITM3,IFNGR1,IKBKG,IL11RA,IL12RB1,IL1RL1,IL1RN,IL33,IL36G,IL7,INPP5D,IRF4,ITGA3,ITGA6,ITGB3,KCNK5,LRP1,LRP5,LRRK2,Ly6a (includes others),MAP4K1,MAPK10,Masp1…	136
Cellular Movement,Hematological System Development and Function,Immune Cell Trafficking,Inflammatory Response	Cell movement of phagocytes	1.61e-15		-0.438	ABCB4,ABCC4,ADAM19,ANGPT1,APOE,ARAP3,ARHGEF5,BCL6,BDNF,C3,CASP1,CCN3,CD14,CD36,CD38,CD80,CLEC1B,CNN2,CNP,CXCR2,CYP26B1,DOCK10,DUSP1,EDNRA,EGFR,F11R,F2RL1,FAS,FES,GREM1,GSN,HEBP1,HPSE,IFNGR1,IKBKG,IL11RA,IL12RB1,IL1RL1,IL1RN,IL33,IL36G,INPP5D,ITGA6,ITGB3,LRP1,LRRK2,Masp1,MCAM,MERTK,MMP10,NAB2,NCKAP1L,NFE2L2,NQO1,NRP1,NT5E,NTN1,OCLN,PADI4,PANX1,PDE4B,PDK2,PGF,PLA2G2D,PLA2G4A,PLA2G7,PLAT,PLAU,PLAUR,…	105
Cellular Movement,Hematological System Development and Function,Immune Cell Trafficking,Inflammatory Response	Migration of phagocytes	1.33e-13		-0.001	ABCC4,ANGPT1,APOE,ARAP3,ARHGEF5,BCL6,C3,CD38,CD80,CLEC1B,CNN2,CXCR2,DOCK10,EGFR,F11R,F2RL1,FAS,FES,GREM1,IL1RN,IL33,INPP5D,ITGA6,ITGB3,LRP1,LRRK2,MCAM,NAB2,NCKAP1L,NTN1,OCLN,PDE4B,PLA2G2D,PLAU,PLAUR,PPARG,PTGS2,PTN,RASGRP2,S100A8,S1PR3,SCN9A,SELL,SELP,SEMA3A,SEMA3E,SEMA4D,SERPINF1,SH2B3,SLIT2,SLPI,SOCS3,STAB1,TLR2,TLR7,TNC,TRIO,VCAM1,WNT5A	59
Cellular Movement,Hematological System Development and Function,Immune Cell Trafficking	Cell movement of antigen presenting cells	4.19e-13		-1.125	ABCB4,ABCC4,ADAM19,APOE,ARHGEF5,BCL6,BDNF,C3,CASP1,CD14,CD38,CD80,CLEC1B,CNN2,CNP,CXCR2,DOCK10,EGFR,F2RL1,GSN,HEBP1,HPSE,IFNGR1,IKBKG,IL11RA,IL12RB1,IL1RN,IL33,ITGB3,LRP1,LRRK2,Masp1,MERTK,MMP10,NAB2,NCKAP1L,NFE2L2,NQO1,NRP1,NTN1,PADI4,PANX1,PDK2,PLA2G2D,PLA2G4A,PLAU,PPARG,PROCR,PTGS2,PTN,RBPJ,S100A8,S1PR3,SCN9A,SELL,SELP,SEMA3E,SEMA4D,SH2B3,SLIT2,STAB1,THBD,THBS2,TLR2,TLR3,TLR7,TNC,TNFAIP8,TNFRS…	73
Cellular Movement,Hematological System Development and Function,Immune Cell Trafficking,Inflammatory Response	Cell movement of macrophages	5.57e-12		-0.773	ABCB4,ADAM19,APOE,BCL6,BDNF,C3,CASP1,CD14,CNN2,CNP,DOCK10,EGFR,F2RL1,GSN,IFNGR1,IKBKG,IL12RB1,IL1RN,IL33,ITGB3,LRP1,LRRK2,Masp1,MERTK,MMP10,NAB2,NCKAP1L,NFE2L2,NQO1,NRP1,NTN1,PADI4,PANX1,PDK2,PLA2G4A,PLAU,PPARG,PROCR,PTGS2,PTN,RBPJ,S100A8,SELL,SELP,SEMA3E,SEMA4D,SH2B3,SLIT2,STAB1,THBD,THBS2,TLR2,TLR3,TLR7,TNC,TNFAIP8,TNFRSF21,TRPV2,VCAM1,WNT5A	60
Cell-To-Cell Signaling and Interaction,Hematological System Development and Function,Immune Cell Trafficking,Inflammatory Response	Activation of leukocytes	5.73e-12		0.495	ADGRF5,ADORA2B,AHR,ANGPT1,APOE,ATF3,BCL6,BDNF,BLNK,C3,CASP1,CD14,CD300LB,CD36,CD38,CD80,CD84,CGAS,CLEC1B,CLEC4D,CLU,CXCR2,DNASE1,DUSP1,DUSP22,EBF1,EGFR,EGR3,EPHB6,F2RL1,FAS,FUT8,GPNMB,HEBP1,HLA-DMB,HLA-G,HPSE,IFNGR1,IGHM,IKBKG,IL12RB1,IL1RL1,IL1RN,IL33,IL7,INPP5D,IRF4,IRF8,ITGA3,KEAP1,LRP1,LY96,MAF,MERTK,MGST1,MME,MMP19,NFE2L2,NT5E,NUP210,PAG1,PDK2,PIP5K1B,PLA2G2D,PLA2G4A,PLA2G5,PLAT,PLCB4,PLD2,P…	106
Cellular Movement,Hematological System Development and Function,Immune Cell Trafficking,Inflammatory Response	Cellular infiltration by phagocytes	4.2e-11		-0.306	ABCB4,ADAM19,APOE,BDNF,C3,CASP1,CD14,CD36,CNP,CXCR2,CYP26B1,DUSP1,EGFR,F2RL1,FAS,IFNGR1,IKBKG,IL11RA,IL1RL1,IL1RN,IL33,IL36G,ITGB3,LRRK2,Masp1,MERTK,MMP10,NFE2L2,NQO1,NRP1,NT5E,NTN1,PADI4,PANX1,PDK2,PGF,PLA2G4A,PLAT,PLAU,PLCB3,PPARG,PRKG1,PROCR,PTGS2,RBPJ,RSPO3,S100A8,SELL,SELP,SEMA3E,SLIT2,SOCS3,THBD,TLR2,TLR3,TLR7,TNC,TNFAIP8,TNFRSF21,WNT5A	60
Cell-To-Cell Signaling and Interaction,Cellular Movement,Hematological System Development and Function,Immune Cell Trafficking,Inflammatory Response	Recruitment of phagocytes	7.85e-11		0.336	ABCB4,ADGRG6,AHR,APOE,ARAP3,CASP1,CD14,CD300LB,CD36,CLU,CNN2,CRYAB,CXCR2,CYP1A1,F13A1,F2RL1,FUT8,GSN,HAO1,IFITM3,IL1RN,IL33,IL36G,IL7,INPP5D,LRP1,LY96,MME,NFE2L2,NTN1,PDE4B,PGF,PPARG,PTGS2,PTN,PXDN,RASGRP2,RCAN1,S100A8,SELL,SELP,SEMA3A,SEMA3E,SLIT2,SLPI,THBS2,TLR2,TRAF1,VCAM1	49
Cellular Movement,Hematological System Development and Function,Immune Cell Trafficking	Cellular infiltration by leukocytes	9.24e-11		-1.011	ABCB4,ADAM19,AHR,APOE,BDNF,C3,CASP1,CD14,CD36,CD38,CNP,CRYAB,CXCR2,CYP26B1,DUSP1,EGFR,F2RL1,FAS,GATA4,IFITM3,IFNGR1,IKBKG,IL11RA,IL1RL1,IL1RN,IL33,IL36G,ITGB3,LRP5,LRRK2,Ly6a (includes others),Masp1,MCAM,MERTK,MMP10,NFE2L2,NQO1,NRP1,NT5E,NTN1,PADI4,PANX1,PDK2,PGF,PLA2G4A,PLA2G5,PLA2G7,PLAT,PLAU,PLCB3,PLCE1,PPARG,PRKG1,PROCR,PTGS2,RBPJ,RGCC,RRM2,RSPO3,S100A8,SELL,SELP,SEMA3E,SERPINE2,SLIT2,SOCS3,S…	78
Cellular Movement,Hematological System Development and Function,Immune Cell Trafficking	Migration of mononuclear leukocytes	1.23e-10		-0.226	Abcb1b,APOE,C3,CD80,CXCR2,CYP26B1,CYTIP,DEPTOR,ECM1,EGFR,F11R,F2RL1,FAS,FES,GATA4,GREM1,HLA-G,IFITM3,IFNGR1,IKBKG,IL11RA,IL33,IL7,INPP5D,IRF4,ITGA3,ITGA6,ITGB3,KCNK5,LRP1,Ly6a (includes others),MAP4K1,MAPK10,MCAM,MERTK,NCKAP1L,NT5E,NTN1,OCLN,PANX1,PLAU,PLAUR,PLCB3,PLCE1,PPARG,PROCR,PTGS2,RASSF5,RGS16,S1PR3,SELL,SELP,SEMA3A,SEMA3E,SEMA4D,SERPINE2,SERPINF1,SOCS3,SPARC,STAB1,THBS2,TLR2,TLR7,TNFRSF21…	68
Cell-To-Cell Signaling and Interaction,Cellular Movement,Hematological System Development and Function,Immune Cell Trafficking	Recruitment of leukocytes	1.55e-10		0.569	ABCB4,ADGRE5,ADGRG6,ADORA2B,AHR,APOE,ARAP3,C3,CASP1,CD14,CD300LB,CD36,CLU,CNN2,CRYAB,CXCR2,CYP1A1,F13A1,F2RL1,FAS,FUT8,GSN,HAO1,HPSE,IFITM3,IL1RN,IL33,IL36G,IL7,INPP5D,LRP1,LY96,MME,NFE2L2,NTN1,PDE4B,PGF,PPARG,PTGS2,PTN,PXDN,RASGRP2,RCAN1,S100A8,SELL,SELP,SEMA3A,SEMA3E,SLIT2,SLPI,THBS2,TLR2,TLR3,TLR7,TNC,TRAF1,VCAM1	57
Cellular Movement,Hematological System Development and Function,Immune Cell Trafficking	Cell movement of mononuclear leukocytes	2.36e-10		-0.567	Abcb1b,ANGPT1,APOE,C3,CCN3,CD80,CXCR2,CYP26B1,CYTIP,DEPTOR,DUSP1,ECM1,EGFR,F11R,F2RL1,FAS,FES,GATA4,GNAO1,GREM1,HEBP1,HLA-G,IFITM3,IFNGR1,IKBKG,IL11RA,IL33,IL7,INPP5D,IRF4,ITGA3,ITGA6,ITGB3,KCNK5,LRP1,Ly6a (includes others),MAP4K1,MAPK10,MCAM,MERTK,NCKAP1L,NEDD9,NQO1,NT5E,NTN1,OCLN,PANX1,PLA2G7,PLAU,PLAUR,PLCB3,PLCE1,PPARG,PROCR,PTGS2,RASSF5,RGS16,RRM2,S1PR3,SELL,SELP,SEMA3A,SEMA3E,SEMA4D,SERPINE…	79
Cellular Movement,Hematological System Development and Function,Immune Cell Trafficking,Inflammatory Response	Infiltration by neutrophils	3.09e-10		0.285	APOE,C3,CASP1,CD14,CD36,CXCR2,CYP26B1,DUSP1,EGFR,F2RL1,FAS,IFNGR1,IL1RL1,IL1RN,IL33,IL36G,LRRK2,Masp1,MMP10,NFE2L2,NQO1,NT5E,NTN1,PANX1,PDK2,PGF,PLAT,PLCB3,PRKG1,PROCR,PTGS2,RSPO3,S100A8,SELL,SELP,SLIT2,SOCS3,THBD,TLR2,TLR3,TNFAIP8	41
Cellular Movement,Hematological System Development and Function,Immune Cell Trafficking,Inflammatory Response	Cell movement of neutrophils	4.81e-10		-0.067	APOE,ARAP3,C3,CASP1,CD14,CD36,CNN2,CXCR2,CYP26B1,DUSP1,EDNRA,EGFR,F2RL1,FAS,GSN,IFNGR1,IL1RL1,IL1RN,IL33,IL36G,INPP5D,ITGA6,ITGB3,LRRK2,Masp1,MMP10,NCKAP1L,NFE2L2,NQO1,NT5E,NTN1,OCLN,PANX1,PDE4B,PDK2,PGF,PLAT,PLAU,PLCB3,PRKG1,PROCR,PTGS2,RASGRP2,RSPO3,S100A8,SELL,SELP,SEMA3E,SLIT2,SLPI,SOCS3,THBD,TLR2,TLR3,TLR7,TNFAIP8,TRIO,VCAM1	58
Cellular Movement,Hematological System Development and Function,Immune Cell Trafficking	Cellular infiltration by granulocytes	5.02e-10		0.324	APOE,C3,CASP1,CD14,CD36,CRYAB,CXCR2,CYP26B1,DUSP1,EGFR,F2RL1,FAS,IFNGR1,IKBKG,IL1RL1,IL1RN,IL33,IL36G,LRRK2,Masp1,MMP10,NFE2L2,NQO1,NT5E,NTN1,PANX1,PDK2,PGF,PLA2G5,PLA2G7,PLAT,PLCB3,PPARG,PRKG1,PROCR,PTGS2,RSPO3,S100A8,SELL,SELP,SLIT2,SOCS3,THBD,TLR2,TLR3,TNFAIP8	46
Cellular Movement,Hematological System Development and Function,Immune Cell Trafficking	Cell movement of granulocytes	1.27e-09		0.16	APOE,ARAP3,C3,CASP1,CD14,CD36,CNN2,CRYAB,CXCR2,CYP26B1,DUSP1,EDNRA,EGFR,F2RL1,FAS,GSN,IFNGR1,IKBKG,IL1RL1,IL1RN,IL33,IL36G,INPP5D,ITGA6,ITGB3,LRRK2,Masp1,MMP10,NCKAP1L,NFE2L2,NQO1,NT5E,NTN1,OCLN,PANX1,PDE4B,PDK2,PGF,PLA2G5,PLA2G7,PLAT,PLAU,PLAUR,PLCB3,PPARG,PRKG1,PROCR,PTGS2,RASGRP2,RSPO3,S100A8,SELL,SELP,SEMA3E,SLIT2,SLPI,SOCS3,THBD,TLR2,TLR3,TLR7,TNFAIP8,TRIO,VCAM1	64
Cellular Movement,Hematological System Development and Function,Immune Cell Trafficking,Inflammatory Response	Cellular infiltration by macrophages	3.12e-09		-1.172	ABCB4,ADAM19,APOE,BDNF,C3,CASP1,CD14,CNP,EGFR,IFNGR1,IKBKG,IL1RN,IL33,ITGB3,Masp1,MERTK,MMP10,NFE2L2,NQO1,NRP1,PADI4,PANX1,PDK2,PLA2G4A,PLAU,PPARG,PROCR,PTGS2,RBPJ,SELL,SELP,SEMA3E,SLIT2,THBD,TLR2,TLR3,TLR7,TNC,TNFAIP8,TNFRSF21,WNT5A	41
Cellular Movement,Hematological System Development and Function,Immune Cell Trafficking	Lymphocyte migration	4.16e-09		-0.284	Abcb1b,APOE,C3,CD80,CXCR2,CYP26B1,CYTIP,DEPTOR,ECM1,EGFR,F11R,F2RL1,FAS,GATA4,HLA-G,IFITM3,IFNGR1,IKBKG,IL11RA,IL33,IL7,INPP5D,IRF4,ITGA3,ITGA6,ITGB3,KCNK5,LRP1,Ly6a (includes others),MAP4K1,MAPK10,MCAM,MERTK,NT5E,NTN1,OCLN,PANX1,PLAU,PLCB3,PLCE1,PROCR,PTGS2,RASSF5,RGS16,S1PR3,SELL,SELP,SEMA3A,SEMA3E,SEMA4D,SERPINE2,SOCS3,SPARC,STAB1,THBS2,TLR2,TNFRSF21,TRPM4,TXK,VCAM1,WNT5A	61
Hematological System Development and Function,Immune Cell Trafficking,Inflammatory Response,Tissue Development	Accumulation of leukocytes	7.24e-09		1.344	ADGRE5,AHR,APOE,BCL6,C1QTNF12,C3,CASP1,CD300LB,CD80,CXCR2,DNASE1,DUSP1,EGFR,EGR3,ETS2,FAS,IL11,IL1RL1,IL1RN,IL33,IL7,INPP5D,IRF4,ITGA6,MMP3,NT5E,OCLN,OSMR,PLAT,PLAU,PLD2,PTGS2,RBPJ,RGS16,S100A8,SELL,SELP,SH3BP2,SLPI,SOCS3,THBD,TLR2,TLR3,TLR7,TNFRSF21,VCAM1	46
Cell-To-Cell Signaling and Interaction,Hematological System Development and Function,Immune Cell Trafficking,Inflammatory Response	Activation of antigen presenting cells	7.56e-09		0.545	ADGRF5,ADORA2B,AHR,ANGPT1,APOE,ATF3,BDNF,C3,CASP1,CD14,CD36,CD80,CD84,CLEC4D,CLU,EGFR,F2RL1,FAS,HLA-DMB,HPSE,IFNGR1,IGHM,IL1RL1,IL1RN,IL33,IL7,IRF4,LRP1,MAF,MERTK,PDK2,PLA2G2D,PLA2G4A,PLA2G5,PLAT,PPARG,PTGS2,RAPGEF3,RBP4,RGMA,SCN9A,SERPINF1,SLC11A1,SLPI,SNCA,TLR2,TLR3,TLR7,TMEM229B,TNFAIP8L1,TRPM4,ULBP1,UNC93B1,WNT5A	54
Cellular Movement,Hematological System Development and Function,Immune Cell Trafficking	Cell movement of lymphocytes	1.1e-08		-0.657	Abcb1b,APOE,C3,CD80,CXCR2,CYP26B1,CYTIP,DEPTOR,ECM1,EGFR,F11R,F2RL1,FAS,GATA4,GNAO1,HLA-G,IFITM3,IFNGR1,IKBKG,IL11RA,IL33,IL7,INPP5D,IRF4,ITGA3,ITGA6,ITGB3,KCNK5,LRP1,Ly6a (includes others),MAP4K1,MAPK10,MCAM,MERTK,NEDD9,NQO1,NT5E,NTN1,OCLN,PANX1,PLAU,PLCB3,PLCE1,PPARG,PROCR,PTGS2,RASSF5,RGS16,RRM2,S1PR3,SELL,SELP,SEMA3A,SEMA3E,SEMA4D,SERPINE2,SOCS3,SPARC,STAB1,THBS2,TLR2,TNFRSF21,TRPM4,TXK,VCAM1…	66
Cell-To-Cell Signaling and Interaction,Cellular Movement,Hematological System Development and Function,Immune Cell Trafficking	Recruitment of granulocytes	2.8e-08		0.357	ADGRE5,ADORA2B,AHR,APOE,ARAP3,C3,CASP1,CD14,CD300LB,CXCR2,CYP1A1,F2RL1,GSN,HAO1,HPSE,IL1RN,IL33,IL36G,IL7,LY96,MME,NFE2L2,NTN1,PDE4B,PPARG,PTGS2,PTN,RASGRP2,RCAN1,S100A8,SELL,SELP,SEMA3E,SLIT2,SLPI,TLR2,TRAF1,VCAM1	38
Cell-To-Cell Signaling and Interaction,Hematological System Development and Function,Immune Cell Trafficking,Inflammatory Response	Activation of mononuclear leukocytes	6.56e-08		0.355	AHR,APOE,BCL6,BLNK,C3,CD14,CD38,CD80,CGAS,CLEC1B,DNASE1,DUSP1,DUSP22,EBF1,EGFR,EGR3,EPHB6,FAS,FUT8,GPNMB,HEBP1,HLA-G,IGHM,IKBKG,IL12RB1,IL1RL1,IL1RN,IL33,IL7,INPP5D,IRF4,IRF8,ITGA3,KEAP1,LY96,MERTK,MGST1,MMP19,NFE2L2,NT5E,NUP210,PAG1,PIP5K1B,PLA2G2D,PLCB4,PLD2,PPARG,PTPN22,RBPJ,RGMA,RNF128,RSAD2,Saa3,SELP,SEMA4D,Serpinb1b,SH3KBP1,SLC11A1,SPRY1,TGFB2,TLR2,TLR3,TLR7,TNC,TNFRSF21,TRAF1,ULBP1,UNC93B1…	70
Cellular Movement,Hematological System Development and Function,Immune Cell Trafficking	Migration of antigen presenting cells	8.51e-08		-0.573	ABCC4,APOE,ARHGEF5,BCL6,C3,CD38,CD80,CLEC1B,CNN2,DOCK10,F2RL1,IL1RN,IL33,LRP1,LRRK2,NAB2,NCKAP1L,NTN1,PLA2G2D,PLAU,PTGS2,PTN,S100A8,S1PR3,SCN9A,SEMA4D,SH2B3,SLIT2,STAB1,TLR2,TNC,VCAM1,WNT5A	33
Cell-To-Cell Signaling and Interaction,Hematological System Development and Function,Immune Cell Trafficking,Inflammatory Response	Activation of lymphocytes	1.14e-07		0.136	AHR,APOE,BCL6,BLNK,C3,CD38,CD80,CGAS,CLEC1B,DNASE1,DUSP1,DUSP22,EBF1,EGFR,EGR3,EPHB6,FAS,FUT8,GPNMB,HEBP1,HLA-G,IGHM,IKBKG,IL12RB1,IL1RL1,IL1RN,IL33,IL7,INPP5D,IRF4,IRF8,ITGA3,KEAP1,MERTK,MGST1,MMP19,NFE2L2,NT5E,NUP210,PAG1,PIP5K1B,PLA2G2D,PLCB4,PLD2,PPARG,PTPN22,RBPJ,RGMA,RNF128,RSAD2,SELP,SEMA4D,Serpinb1b,SH3KBP1,SLC11A1,SPRY1,TGFB2,TLR2,TLR3,TLR7,TNC,TNFRSF21,TRAF1,ULBP1,UNC93B1,VIPR2,WNT5A	67
Cell-To-Cell Signaling and Interaction,Cellular Movement,Hematological System Development and Function,Immune Cell Trafficking,Inflammatory Response	Recruitment of neutrophils	1.47e-07		0.537	AHR,APOE,ARAP3,CASP1,CD14,CD300LB,CXCR2,CYP1A1,F2RL1,GSN,HAO1,IL1RN,IL33,IL36G,IL7,LY96,MME,NFE2L2,NTN1,PDE4B,PPARG,PTGS2,PTN,RASGRP2,RCAN1,S100A8,SELL,SELP,SEMA3E,SLIT2,SLPI,TLR2,TRAF1	33
Cell-To-Cell Signaling and Interaction,Hematological System Development and Function,Immune Cell Trafficking,Inflammatory Response	Activation of phagocytes	1.86e-07		1.101	ADGRF5,ADORA2B,AHR,ANGPT1,APOE,ATF3,BDNF,C3,CASP1,CD14,CD300LB,CD36,CD80,CD84,CLEC4D,CLU,CXCR2,EGFR,F2RL1,FAS,HPSE,IFNGR1,IL1RL1,IL1RN,IL33,IL7,LRP1,LY96,MAF,MERTK,MME,PDK2,PLA2G2D,PLA2G4A,PLA2G5,PLAT,PPARG,PTGS2,RAPGEF3,RGMA,S100A8,Saa3,SCN9A,SELL,SERPINF1,SLC11A1,SLPI,SNCA,TLR2,TLR3,TLR7,TMEM229B,TNFAIP8L1,TRPM4,ULBP1,WNT5A	56
Cell-To-Cell Signaling and Interaction,Hematological System Development and Function,Immune Cell Trafficking,Inflammatory Response	Activation of macrophages	3.6e-07		0.298	ADGRF5,ADORA2B,AHR,ANGPT1,APOE,ATF3,BDNF,C3,CASP1,CD14,CD36,CD84,CLU,EGFR,F2RL1,HPSE,IFNGR1,IL1RL1,IL1RN,IL33,IL7,LRP1,MAF,PDK2,PLA2G4A,PLA2G5,PLAT,PPARG,PTGS2,RAPGEF3,RGMA,SERPINF1,SLC11A1,SNCA,TLR2,TLR3,TMEM229B,TNFAIP8L1,TRPM4,ULBP1,WNT5A	41
Cell-To-Cell Signaling and Interaction,Hematological System Development and Function,Immune Cell Trafficking,Inflammatory Response	Adhesion of phagocytes	1.02e-06		0.221	ARAP3,C3,CD34,CXCR2,HPSE,IL33,INPP5D,LIPG,NCKAP1L,PAK1,PLAU,PLAUR,PLCB3,PPARG,PTGS2,PTPN22,RASGRP2,S100A8,SELL,SELP,SLC44A2,SLIT2,STAB1,TERT,TLR2,VCAM1	26
Cell-To-Cell Signaling and Interaction,Hematological System Development and Function,Immune Cell Trafficking,Inflammatory Response	Activation of T lymphocytes	1.48e-06		0.404	APOE,BCL6,C3,CD38,CD80,CGAS,CLEC1B,DUSP1,DUSP22,EGFR,EGR3,EPHB6,FAS,FUT8,GPNMB,IL12RB1,IL1RL1,IL33,IL7,IRF4,IRF8,ITGA3,KEAP1,MERTK,MGST1,MMP19,NFE2L2,NT5E,NUP210,PAG1,PIP5K1B,PLA2G2D,PLCB4,PLD2,PPARG,PTPN22,RBPJ,RGMA,RNF128,RSAD2,SEMA4D,Serpinb1b,SLC11A1,SPRY1,TGFB2,TLR2,TLR3,TLR7,TNC,TNFRSF21,TRAF1,UNC93B1,WNT5A	53
Cell-mediated Immune Response,Cellular Movement,Hematological System Development and Function,Immune Cell Trafficking	T cell migration	2.13e-06		-0.253	Abcb1b,APOE,C3,CXCR2,CYP26B1,ECM1,F2RL1,FAS,GATA4,IFNGR1,IKBKG,IL11RA,IL33,IL7,INPP5D,ITGA3,ITGA6,ITGB3,LRP1,Ly6a (includes others),MAP4K1,MCAM,MERTK,OCLN,PANX1,PLAU,PLCB3,PLCE1,PTGS2,RGS16,S1PR3,SELL,SELP,SEMA3A,SERPINE2,SOCS3,SPARC,STAB1,THBS2,TLR2,TNFRSF21,TRPM4,TXK,WNT5A	44
Hematological System Development and Function,Immune Cell Trafficking,Inflammatory Response,Tissue Development	Accumulation of phagocytes	2.62e-06		0.284	AHR,APOE,BCL6,C1QTNF12,C3,CASP1,CD300LB,DNASE1,EGFR,ETS2,FAS,IL1RN,IL33,INPP5D,IRF4,ITGA6,MMP3,NT5E,OSMR,PLAT,PLAU,PLD2,S100A8,SELP,SLPI,TLR7,VCAM1	27
Cellular Movement,Hematological System Development and Function,Immune Cell Trafficking,Inflammatory Response	Migration of macrophages	3.08e-06		-0.446	BCL6,CNN2,DOCK10,F2RL1,IL1RN,IL33,LRP1,NAB2,NCKAP1L,NTN1,PLAU,PTGS2,PTN,S100A8,SEMA4D,SH2B3,STAB1,TLR2,TNC,WNT5A	20

## Sheet: KEAP1 KO 2
© 2000-2023 QIAGEN. All rights reserved.
Categories	Diseases or Functions Annotation	p-value	Predicted Activation State	Activation z-score	Molecules	# Molecules
Cellular Movement,Immune Cell Trafficking	Leukocyte migration	6.34e-28		-1.082	Abcb1b,ABCB4,ABCC4,ADAM19,ADAM8,ADGRE5,ADGRG6,ADORA2B,AHR,ANGPT1,ANGPT2,APOE,AQP3,ARAP3,AREG,ARHGEF5,ARHGEF6,BACH2,BATF,BCL2,BCL6,BDNF,BGN,BMP2,C1QTNF1,C1QTNF6,C3,C3AR1,CASP1,CAV1,CCN3,CD1D,CD300LB,CD34,CD36,CD38,CD53,CD80,CDH5,CEBPA,CFH,CHST2,CLEC1B,CLU,CNN2,COL1A1,CR2,CRTAM,CRYAB,CTSC,CX3CL1,CYP1A1,CYP26B1,DGKA,DUSP1,ECM1,EDNRA,EGFR,ENPP2,ERN1,ESR1,EZR,F13A1,F2RL1,FAS,FASN,FHL2,FN1,FOXA1,FSTL1,…	233
Cellular Movement,Hematological System Development and Function,Immune Cell Trafficking	Cell movement of leukocytes	9.99e-24		-0.769	Abcb1b,ABCB4,ABCC4,ADAM19,ADAM8,AHR,ANGPT1,ANGPT2,APOE,AQP3,ARAP3,AREG,ARHGEF5,BACH2,BATF,BCL2,BCL6,BDNF,BGN,C1QTNF1,C1QTNF6,C3,C3AR1,CASP1,CAV1,CCN3,CD1D,CD36,CD38,CD53,CD80,CDH5,CEBPA,CFH,CHST2,CLEC1B,CNN2,COL1A1,CRTAM,CRYAB,CTSC,CX3CL1,CYP26B1,DGKA,DUSP1,ECM1,EDNRA,EGFR,ENPP2,ERN1,ESR1,EZR,F2RL1,FAS,FASN,FHL2,FN1,FSTL1,FYB1,GATA3,GCNT1,GDF15,GNAO1,GPRC5A,GREM1,GSDMD,HEBP1,HLA-G,HPSE,HSP90AA1,I…	206
Cell-To-Cell Signaling and Interaction,Hematological System Development and Function,Immune Cell Trafficking,Inflammatory Response	Activation of leukocytes	4.85e-21		0.884	ADGRF5,ADORA2B,AHR,ANGPT1,ANGPT2,APOE,BACH2,BCL2,BCL6,BDNF,BLNK,C3,C3AR1,CASP1,CBS/LOC102724560,CD1D,CD300LB,CD300LD,CD36,CD38,CD80,CD84,CDK5R1,CDKN1B,CEBPA,CFH,CGAS,CISH,CLEC1B,CLEC4D,CLU,CR2,CRTAM,CTH,CX3CL1,DLL1,DNASE1,DUSP1,EGFR,EGR3,EPHB6,F2RL1,FAS,FGF1,FLT3,FN1,GATA3,GDNF,GPNMB,GSDMD,HAVCR2,HEBP1,HFE,HLA-DMB,HLA-G,HPSE,HSPB8,HSPH1,IFIT2,IFNGR1,IGHM,IKBKG,IL12RB1,IL15RA,IL1R1,IL1RL1,IL1RN,IL…	172
Cell-To-Cell Signaling and Interaction,Hematological System Development and Function,Immune Cell Trafficking	Adhesion of immune cells	9.88e-18		0.544	ADGRE5,ANGPT1,ANGPT2,APOE,ARAP3,C3,CD300LD,CD34,CD36,CD38,CD80,CERCAM,CFH,CLU,CR2,CX3CL1,EZR,FAS,FN1,FYB1,GDF15,HAS2,HPSE,HSP90AA1,IL1R1,IL33,IL7,IL7R,INPP5D,ITGA2,ITGA7,ITGB3,ITGB7,JAK3,KCNIP3,L1CAM,LAYN,LCK,LIPG,LRP1,Ly6a (includes others),MAP4K1,MCAM,MRC1,NCKAP1L,NEDD9,NFKBIA,NINJ1,NOS1,NRP1,NT5E,NTN1,P2RX7,PAK1,PANX1,PLAU,PLAUR,PPARG,PROCR,PTGS2,PTPN22,PTPN6,RAC3,RASSF5,RGS16,S100A8,SELE,SELL…	94
Cellular Movement,Hematological System Development and Function,Immune Cell Trafficking	Cell movement of mononuclear leukocytes	1.33e-16		-0.288	Abcb1b,ADAM8,ANGPT1,ANGPT2,APOE,AQP3,BACH2,BATF,BCL2,BGN,C3,CAV1,CCN3,CD1D,CD80,CHST2,COL1A1,CRTAM,CX3CL1,CYP26B1,DUSP1,ECM1,EGFR,ENPP2,ESR1,EZR,F2RL1,FAS,FHL2,FN1,FYB1,GATA3,GCNT1,GNAO1,GPRC5A,GREM1,GSDMD,HEBP1,HLA-G,HSP90AA1,IFIT2,IFNGR1,IKBKG,IL11RA,IL15RA,IL33,IL7,IL7R,INHBA,INPP5D,IRF4,ITGA2,ITGB3,ITGB7,JAK3,JUN,LAYN,LCK,LPAR2,LRP1,Ly6a (includes others),MAP4K1,MAPK10,MCAM,MERTK,MMP9,MR1,NCK…	125
Cellular Movement,Hematological System Development and Function,Immune Cell Trafficking,Inflammatory Response	Cell movement of phagocytes	2.34e-16		-0.372	ABCB4,ABCC4,ADAM19,ADAM8,ANGPT1,ANGPT2,APOE,ARAP3,AREG,ARHGEF5,BCL6,BDNF,C1QTNF1,C1QTNF6,C3,C3AR1,CASP1,CAV1,CCN3,CD36,CD38,CD80,CFH,CLEC1B,CNN2,COL1A1,CTSC,CX3CL1,CYP26B1,DGKA,DUSP1,EDNRA,EGFR,ERN1,F2RL1,FAS,FHL2,FN1,FSTL1,GCNT1,GDF15,GREM1,GSDMD,HEBP1,HPSE,IFNGR1,IKBKG,IL11RA,IL12RB1,IL15RA,IL1R1,IL1RL1,IL1RN,IL33,IL36G,INHBA,INPP5D,ITGB3,JAK3,KPNA4,LPAR2,LRP1,LRRK2,LURAP1,MAP3K8,Masp1,MCAM,MER…	144
Cellular Movement,Hematological System Development and Function,Immune Cell Trafficking,Inflammatory Response	Cell movement of macrophages	2.57e-16		-0.292	ABCB4,ADAM19,ANGPT2,APOE,AREG,BCL6,BDNF,C1QTNF1,C1QTNF6,C3,C3AR1,CASP1,CAV1,CNN2,CX3CL1,DGKA,EGFR,F2RL1,FHL2,FN1,FSTL1,GSDMD,IFNGR1,IKBKG,IL12RB1,IL15RA,IL1RN,IL33,ITGB3,KPNA4,LRP1,LRRK2,LURAP1,MAP3K8,Masp1,MERTK,MMP10,MMP9,NAB2,NCKAP1L,NINJ1,NOS1,NPC1,NQO1,NRP1,NTN1,P2RX7,PADI4,PANX1,PBLD,PLA2G4A,PLAU,PPARD,PPARG,PROCR,PSMB8,PTGS2,PTN,PTPN6,RBPJ,S100A8,S1PR1,SELL,SELP,SEMA4D,SERPINE1,SH2B3,SLIT2…	89
Cell-To-Cell Signaling and Interaction,Cellular Movement,Hematological System Development and Function,Immune Cell Trafficking	Recruitment of leukocytes	2.92e-16		-0.112	ABCB4,ADGRE5,ADGRG6,ADORA2B,AHR,ANGPT2,APOE,ARAP3,C3,C3AR1,CASP1,CAV1,CD300LB,CD36,CD53,CLU,CNN2,COL1A1,CR2,CRYAB,CTSC,CX3CL1,CYP1A1,F13A1,F2RL1,FAS,FN1,GCNT1,GDF15,GLI1,GPRC5A,HAO1,HBEGF,HPSE,IL15RA,IL1R1,IL1RN,IL33,IL36G,IL7,INPP5D,ITGB7,JUN,KCNIP3,LRP1,LY96,LYZ,MAP3K8,MGAM,MMP9,MR1,NFKBIA,NINJ1,NOS1,NTN1,P2RY2,PDE4B,PPARG,PTGS2,PTN,PXDN,S100A8,S1PR1,SELE,SELL,SELP,SEMA3A,SERPINE1,SLIT2,SLPI,SP…	89
Hematological System Development and Function,Immune Cell Trafficking,Inflammatory Response,Tissue Development	Accumulation of leukocytes	1.3e-15		1.307	ADGRE5,AHR,ANGPT2,APOE,BCL2,BCL6,BGN,BMP4,C1QTNF12,C3,CASP1,CAV1,CBS/LOC102724560,CD1D,CD300LB,CD80,CEBPA,CTSC,CX3CL1,DLL1,DNASE1,DUSP1,EGFR,EGR3,ENPP2,ETS2,FAS,FGF1,HAVCR2,IGF1R,IL1R1,IL1RL1,IL1RN,IL33,IL7,INPP5D,IRF4,ITGA2,KCNIP3,LAYN,MAP3K8,MMP9,NPC1,NT5E,OSMR,P2RX7,P2RY2,PLAT,PLAU,PPARD,PTGS2,RBPJ,RGS16,S100A8,S1PR1,SELE,SELL,SELP,SH3BP2,SLPI,SOCS3,SPP1,STAT5A,THBD,THBS1,TLR2,TLR3,TLR7,TLR9,T…	76
Cellular Movement,Hematological System Development and Function,Immune Cell Trafficking	Migration of mononuclear leukocytes	4.6e-15		0.066	Abcb1b,ADAM8,ANGPT2,APOE,AQP3,BACH2,BATF,BCL2,BGN,C3,CAV1,CD1D,CD80,COL1A1,CRTAM,CX3CL1,CYP26B1,ECM1,EGFR,ENPP2,EZR,F2RL1,FAS,FHL2,FN1,FYB1,GATA3,GCNT1,GPRC5A,GREM1,GSDMD,HLA-G,HSP90AA1,IFIT2,IFNGR1,IKBKG,IL11RA,IL15RA,IL33,IL7,IL7R,INPP5D,IRF4,ITGA2,ITGB3,ITGB7,JAK3,JUN,LAYN,LCK,LRP1,Ly6a (includes others),MAP4K1,MAPK10,MCAM,MERTK,MMP9,MR1,NCKAP1L,NGF,NINJ1,NT5E,NTN1,P2RX7,PANX1,PLAU,PLAUR,PLCE1…	103
Cellular Movement,Hematological System Development and Function,Immune Cell Trafficking	Cell movement of antigen presenting cells	4.77e-15		-0.684	ABCB4,ABCC4,ADAM19,ANGPT2,APOE,AREG,ARHGEF5,BCL6,BDNF,C1QTNF1,C1QTNF6,C3,C3AR1,CASP1,CAV1,CD38,CD80,CLEC1B,CNN2,CX3CL1,DGKA,EGFR,F2RL1,FHL2,FN1,FSTL1,GSDMD,HEBP1,HPSE,IFNGR1,IKBKG,IL11RA,IL12RB1,IL15RA,IL1RN,IL33,ITGB3,KPNA4,LRP1,LRRK2,LURAP1,MAP3K8,Masp1,MERTK,MMP10,MMP9,NAB2,NCKAP1L,NINJ1,NOS1,NPC1,NQO1,NRP1,NTN1,P2RX7,PADI4,PANX1,PBLD,PLA2G2D,PLA2G4A,PLAU,PPARD,PPARG,PROCR,PSMB8,PTGS2,PTN,PTPN…	102
Cellular Movement,Hematological System Development and Function,Immune Cell Trafficking	Cell movement of lymphocytes	2.17e-14		-0.508	Abcb1b,ADAM8,ANGPT2,APOE,AQP3,BACH2,BATF,BCL2,BGN,C3,CAV1,CD1D,CD80,CHST2,COL1A1,CRTAM,CX3CL1,CYP26B1,ECM1,EGFR,ENPP2,ESR1,EZR,F2RL1,FAS,FHL2,FN1,FYB1,GATA3,GCNT1,GNAO1,GPRC5A,GSDMD,HLA-G,HSP90AA1,IFIT2,IFNGR1,IKBKG,IL11RA,IL15RA,IL33,IL7,IL7R,INPP5D,IRF4,ITGA2,ITGB3,ITGB7,JAK3,JUN,LAYN,LCK,LRP1,Ly6a (includes others),MAP4K1,MAPK10,MCAM,MERTK,MMP9,MR1,NEDD9,NFKBIA,NQO1,NT5E,NTN1,P2RX7,PANX1,PLAU,…	106
Cellular Movement,Immune Cell Trafficking	Cell movement of lymphatic system cells	4.81e-14		-0.585	Abcb1b,ADAM8,ANGPT2,APOE,AQP3,BACH2,BATF,BCL2,BGN,BMP2,C3,CAV1,CD1D,CD80,CHST2,COL1A1,CRTAM,CX3CL1,CYP26B1,ECM1,EGFR,ENPP2,ESR1,EZR,F2RL1,FAS,FHL2,FN1,FYB1,GATA3,GCNT1,GNAO1,GPRC5A,GSDMD,HLA-G,HSP90AA1,IFIT2,IFNGR1,IKBKG,IL11RA,IL15RA,IL33,IL7,IL7R,INPP5D,IRF4,ITGA2,ITGB3,ITGB7,JAK3,JUN,LAYN,LCK,LRP1,Ly6a (includes others),MAP4K1,MAPK10,MCAM,MERTK,MMP9,MR1,NEDD9,NFKBIA,NQO1,NT5E,NTN1,P2RX7,PANX1,…	107
Cellular Movement,Hematological System Development and Function,Immune Cell Trafficking	Lymphocyte migration	8.02e-14		-0.084	Abcb1b,ADAM8,ANGPT2,APOE,AQP3,BACH2,BATF,BCL2,BGN,C3,CAV1,CD1D,CD80,COL1A1,CRTAM,CX3CL1,CYP26B1,ECM1,EGFR,ENPP2,EZR,F2RL1,FAS,FHL2,FN1,FYB1,GATA3,GCNT1,GPRC5A,GSDMD,HLA-G,HSP90AA1,IFIT2,IFNGR1,IKBKG,IL11RA,IL15RA,IL33,IL7,IL7R,INPP5D,IRF4,ITGA2,ITGB3,ITGB7,JAK3,JUN,LAYN,LCK,LRP1,Ly6a (includes others),MAP4K1,MAPK10,MCAM,MERTK,MMP9,MR1,NT5E,NTN1,P2RX7,PANX1,PLAU,PLCE1,PLCG1,PRKCZ,PROCR,PTGS2,RASSF…	95
Cellular Movement,Hematological System Development and Function,Immune Cell Trafficking	Cellular infiltration by leukocytes	1.35e-13		-1.422	ABCB4,ADAM19,ADAM8,AHR,ANGPT2,APOE,AREG,BDNF,BGN,C1QTNF1,C1QTNF6,C3,C3AR1,CASP1,CAV1,CD36,CD38,CEBPA,CFH,CRYAB,CTSC,CX3CL1,CYP26B1,DUSP1,EGFR,ERN1,ESR1,EZR,F2RL1,FAS,FASN,FN1,FSTL1,GSDMD,IFIT2,IFNGR1,IKBKG,IL11RA,IL15RA,IL1R1,IL1RL1,IL1RN,IL33,IL36G,ITGB3,JAK3,KPNA4,LRP5,LRRK2,Ly6a (includes others),MAP3K8,Masp1,MCAM,MERTK,MMP10,MMP9,NFKBIA,NINJ1,NMI,NOS1,NPC1,NQO1,NRP1,NT5E,NTN1,P2RX7,PADI4,PANX…	114
Cell-To-Cell Signaling and Interaction,Cellular Movement,Hematological System Development and Function,Immune Cell Trafficking,Inflammatory Response	Recruitment of phagocytes	1.91e-13		0.443	ABCB4,ADGRG6,AHR,ANGPT2,APOE,ARAP3,C3AR1,CASP1,CAV1,CD300LB,CD36,CD53,CLU,CNN2,COL1A1,CR2,CRYAB,CTSC,CX3CL1,CYP1A1,F13A1,F2RL1,GCNT1,GLI1,HAO1,HBEGF,IL1R1,IL1RN,IL33,IL36G,IL7,INPP5D,ITGB7,KCNIP3,LRP1,LY96,LYZ,MAP3K8,MGAM,MMP9,NFKBIA,NTN1,P2RY2,PDE4B,PPARG,PTGS2,PTN,PXDN,S100A8,S1PR1,SELE,SELL,SELP,SEMA3A,SERPINE1,SLIT2,SLPI,SPP1,STAT5A,THBS1,THBS2,TJP1,TLR2,TLR9,TRAF1,TRAF3IP2,TWIST1,VCAM1,VCAN,…	70
Cell-To-Cell Signaling and Interaction,Hematological System Development and Function,Immune Cell Trafficking,Inflammatory Response	Activation of antigen presenting cells	2.29e-13		0.076	ADGRF5,ADORA2B,AHR,ANGPT1,ANGPT2,APOE,BDNF,C3,CASP1,CD1D,CD36,CD80,CD84,CDK5R1,CEBPA,CLEC4D,CLU,CX3CL1,EGFR,F2RL1,FAS,FGF1,FLT3,FN1,GDNF,GSDMD,HAVCR2,HLA-DMB,HPSE,HSPB8,IFIT2,IFNGR1,IGHM,IL1R1,IL1RL1,IL1RN,IL33,IL7,INHBA,IRF4,JUN,LRP1,MAF,MERTK,MMP9,NAGLU,NMI,NPC1,ODC1,P2RX7,PLA2G2D,PLA2G4A,PLA2G5,PLAT,PPARG,PROS1,PSMB8,PTGS2,PTPN6,RAB10,RAPGEF3,RGMA,SCN9A,SELE,SERPINF1,SLC11A1,SLC6A4,SLPI,SNCA,S…	84
Cellular Movement,Hematological System Development and Function,Immune Cell Trafficking,Inflammatory Response	Cellular infiltration by phagocytes	3.1e-13		-0.795	ABCB4,ADAM19,ADAM8,ANGPT2,APOE,AREG,BDNF,C1QTNF1,C1QTNF6,C3,C3AR1,CASP1,CAV1,CD36,CFH,CTSC,CYP26B1,DUSP1,EGFR,ERN1,F2RL1,FAS,FSTL1,GSDMD,IFNGR1,IKBKG,IL11RA,IL15RA,IL1R1,IL1RL1,IL1RN,IL33,IL36G,ITGB3,JAK3,KPNA4,LRRK2,MAP3K8,Masp1,MERTK,MMP10,MMP9,NFKBIA,NINJ1,NOS1,NPC1,NQO1,NRP1,NT5E,NTN1,P2RX7,PADI4,PANX1,PBLD,PLA2G4A,PLAT,PLAU,PPARG,PRKG1,PROCR,PSMB8,PTGS2,PTPN6,RBPJ,S100A8,SELE,SELL,SELP,SLIT2…	85
Cell-To-Cell Signaling and Interaction,Hematological System Development and Function,Immune Cell Trafficking,Inflammatory Response	Activation of phagocytes	5e-13		0.137	ADGRF5,ADORA2B,AHR,ANGPT1,ANGPT2,APOE,BDNF,C3,CASP1,CD1D,CD300LB,CD300LD,CD36,CD80,CD84,CDK5R1,CEBPA,CFH,CLEC4D,CLU,CX3CL1,EGFR,F2RL1,FAS,FGF1,FN1,GDNF,GSDMD,HAVCR2,HPSE,HSPB8,IFIT2,IFNGR1,IL1R1,IL1RL1,IL1RN,IL33,IL7,INHBA,JUN,LGALS3BP,LRP1,LY96,MAF,MERTK,MGAM,MMP9,NAGLU,NECTIN2,NGF,NMI,NPC1,ODC1,P2RX7,PLA2G2D,PLA2G4A,PLA2G5,PLAT,PPARG,PROS1,PTGS2,PTPN6,RAC3,RAPGEF3,RGMA,S100A8,SCN9A,SELE,SELL,SE…	92
Cell-To-Cell Signaling and Interaction,Hematological System Development and Function,Immune Cell Trafficking,Inflammatory Response	Activation of macrophages	3.94e-12		-0.178	ADGRF5,ADORA2B,AHR,ANGPT1,ANGPT2,APOE,BDNF,C3,CASP1,CD1D,CD36,CD84,CDK5R1,CEBPA,CLU,CX3CL1,EGFR,F2RL1,FGF1,FN1,GDNF,GSDMD,HAVCR2,HPSE,IFIT2,IFNGR1,IL1R1,IL1RL1,IL1RN,IL33,IL7,INHBA,JUN,LRP1,MAF,MMP9,NAGLU,NMI,NPC1,ODC1,P2RX7,PLA2G4A,PLA2G5,PLAT,PPARG,PROS1,PTGS2,PTPN6,RAPGEF3,RGMA,SELE,SERPINF1,SLC11A1,SLC6A4,SNCA,SPON2,THBS1,TLR2,TLR3,TLR9,TMEM106A,TMEM229B,TNFAIP8L1,TREM2,TRPM4,USP18,WNT5A	67
Cell-To-Cell Signaling and Interaction,Hematological System Development and Function,Immune Cell Trafficking,Inflammatory Response	Activation of lymphocytes	1.01e-11		1.41	AHR,APOE,BACH2,BCL2,BCL6,BLNK,C3,C3AR1,CBS/LOC102724560,CD1D,CD38,CD80,CDKN1B,CGAS,CISH,CLEC1B,CR2,CRTAM,CTH,DLL1,DNASE1,DUSP1,EGFR,EGR3,EPHB6,FAS,FGF1,FLT3,FN1,GATA3,GPNMB,HAVCR2,HEBP1,HFE,HLA-G,HSPH1,IGHM,IKBKG,IL12RB1,IL15RA,IL1RL1,IL1RN,IL33,IL7,INPP5D,IRF4,IRF8,ITPKB,JAK3,KEAP1,KIDINS220,KSR1,LAT2,LCK,MAP3K8,MERTK,MGST1,MMP19,MR1,NFKBIA,NLRC3,NR4A2,NT5E,NUP210,P2RX7,PAX5,PBX1,PIP5K1B,PLA2G2D…	105
Cellular Movement,Hematological System Development and Function,Immune Cell Trafficking,Inflammatory Response	Cellular infiltration by macrophages	1.32e-11		-1.134	ABCB4,ADAM19,ANGPT2,APOE,AREG,BDNF,C1QTNF1,C1QTNF6,C3,CASP1,CAV1,EGFR,FSTL1,GSDMD,IFNGR1,IKBKG,IL15RA,IL1RN,IL33,ITGB3,KPNA4,MAP3K8,Masp1,MERTK,MMP10,MMP9,NINJ1,NOS1,NPC1,NQO1,NRP1,P2RX7,PADI4,PANX1,PBLD,PLA2G4A,PLAU,PPARG,PROCR,PSMB8,PTGS2,PTPN6,RBPJ,SELL,SELP,SLIT2,SPP1,STC1,THBD,TLR2,TLR3,TLR7,TNC,TNFAIP8,TNFRSF21,TNFRSF9,TNFSF12,TWIST1,WNT5A	59
Cell-To-Cell Signaling and Interaction,Hematological System Development and Function,Immune Cell Trafficking,Inflammatory Response	Activation of mononuclear leukocytes	1.58e-11		1.437	AHR,APOE,BACH2,BCL2,BCL6,BLNK,C3,C3AR1,CBS/LOC102724560,CD1D,CD38,CD80,CDKN1B,CGAS,CISH,CLEC1B,CR2,CRTAM,CTH,DLL1,DNASE1,DUSP1,EGFR,EGR3,EPHB6,FAS,FGF1,FLT3,FN1,GATA3,GPNMB,HAVCR2,HEBP1,HFE,HLA-G,HSPH1,IGHM,IKBKG,IL12RB1,IL15RA,IL1RL1,IL1RN,IL33,IL7,INPP5D,IRF4,IRF8,ITPKB,JAK3,KEAP1,KIDINS220,KSR1,LAT2,LCK,LY96,MAP3K8,MERTK,MGST1,MMP19,MR1,NFKBIA,NLRC3,NR4A2,NT5E,NUP210,P2RX7,PAX5,PBX1,PIP5K1B,PL…	108
Cell-To-Cell Signaling and Interaction,Cellular Movement,Hematological System Development and Function,Immune Cell Trafficking	Recruitment of granulocytes	1.98e-11		0.757	ADGRE5,ADORA2B,AHR,APOE,ARAP3,C3,C3AR1,CASP1,CAV1,CD300LB,CD53,CR2,CTSC,CYP1A1,F2RL1,GCNT1,GDF15,GPRC5A,HAO1,HPSE,IL15RA,IL1R1,IL1RN,IL33,IL36G,IL7,KCNIP3,LY96,LYZ,MAP3K8,MGAM,MMP9,NTN1,P2RY2,PDE4B,PPARG,PTGS2,PTN,S100A8,S1PR1,SELE,SELL,SELP,SERPINE1,SLIT2,SLPI,SPON2,SPP1,STAT5A,THBS1,TLR2,TLR9,TRAF1,TRAF3IP2,VCAM1,VCAN,VWF	57
Cellular Movement,Hematological System Development and Function,Immune Cell Trafficking,Inflammatory Response	Migration of phagocytes	2.4e-11		-0.023	ABCC4,ANGPT1,ANGPT2,APOE,ARAP3,ARHGEF5,BCL6,C3,CD38,CD80,CFH,CLEC1B,CNN2,COL1A1,CX3CL1,DGKA,EGFR,F2RL1,FAS,FHL2,FN1,GCNT1,GDF15,GREM1,IL1RN,IL33,INPP5D,ITGB3,LRP1,LRRK2,LURAP1,MCAM,MMP9,NAB2,NCKAP1L,NGF,NINJ1,NTN1,PDE4B,PLA2G2D,PLAU,PLAUR,PPARG,PTGS2,PTN,PTPN6,S100A8,S1PR1,S1PR3,SCN9A,SELE,SELL,SELP,SEMA3A,SEMA4D,SERPINE1,SERPINF1,SH2B3,SLIT2,SLPI,SOCS3,SPP1,STAB1,TLR2,TLR7,TNC,TNFRSF9,TREM2,TRIO…	72
Cell-To-Cell Signaling and Interaction,Hematological System Development and Function,Immune Cell Trafficking,Inflammatory Response	Activation of T lymphocytes	5.75e-11		1.334	APOE,BACH2,BCL2,BCL6,C3,C3AR1,CBS/LOC102724560,CD1D,CD38,CD80,CDKN1B,CGAS,CISH,CLEC1B,CRTAM,CTH,DLL1,DUSP1,EGFR,EGR3,EPHB6,FAS,FGF1,FN1,GATA3,GPNMB,HAVCR2,HFE,HSPH1,IL12RB1,IL15RA,IL1RL1,IL33,IL7,IRF4,IRF8,ITPKB,JAK3,KEAP1,KSR1,LAT2,LCK,MAP3K8,MERTK,MGST1,MMP19,MR1,NFKBIA,NLRC3,NR4A2,NT5E,NUP210,P2RX7,PBX1,PIP5K1B,PLA2G2D,PPARG,PRKCB,PTPN22,PTPN6,RBPJ,RGMA,RNF128,RSAD2,SEMA4D,Serpinb1b,SLC11A1,SP…	86
Cell-mediated Immune Response,Cellular Movement,Hematological System Development and Function,Immune Cell Trafficking	T cell migration	7.55e-11		-0.534	Abcb1b,ADAM8,ANGPT2,APOE,AQP3,BACH2,BATF,BCL2,BGN,C3,CAV1,COL1A1,CX3CL1,CYP26B1,ECM1,ENPP2,EZR,F2RL1,FAS,FN1,FYB1,GATA3,GCNT1,GSDMD,HSP90AA1,IFIT2,IFNGR1,IKBKG,IL11RA,IL15RA,IL33,IL7,INPP5D,ITGB3,ITGB7,JAK3,LCK,LRP1,Ly6a (includes others),MAP4K1,MCAM,MERTK,MMP9,P2RX7,PANX1,PLAU,PLCE1,PLCG1,PRKCZ,PTGS2,RGS16,S1PR1,S1PR3,SELE,SELL,SELP,SEMA3A,SOCS3,SPARC,SPN,SPP1,STAB1,THBS1,THBS2,TLR2,TNFRSF14,TNF…	72
Hematological System Development and Function,Immune Cell Trafficking,Inflammatory Response,Tissue Development	Accumulation of phagocytes	7.7e-10		-0.224	AHR,ANGPT2,APOE,BCL6,C1QTNF12,C3,CASP1,CAV1,CBS/LOC102724560,CD300LB,CTSC,CX3CL1,DNASE1,EGFR,ETS2,FAS,FGF1,HAVCR2,IGF1R,IL1R1,IL1RN,IL33,INPP5D,IRF4,ITGA2,KCNIP3,MAP3K8,MMP9,NPC1,NT5E,OSMR,PLAT,PLAU,S100A8,SELP,SLPI,SPP1,THBS1,TLR7,TLR9,TREM2,VCAM1,XBP1	43
Cellular Movement,Hematological System Development and Function,Immune Cell Trafficking	Cellular infiltration by granulocytes	8.44e-10		-0.918	ADAM8,ANGPT2,APOE,AREG,C3,C3AR1,CASP1,CD36,CFH,CRYAB,CTSC,CYP26B1,DUSP1,EGFR,ERN1,F2RL1,FAS,FSTL1,GSDMD,IFNGR1,IKBKG,IL1R1,IL1RL1,IL1RN,IL33,IL36G,JAK3,LRRK2,MAP3K8,Masp1,MMP10,MMP9,NFKBIA,NQO1,NT5E,NTN1,PANX1,PBLD,PLA2G5,PLAT,PPARG,PRKG1,PROCR,PTGIR,PTGS2,S100A8,SELE,SELL,SELP,SLIT2,SOCS3,SPP1,THBD,TLR2,TLR3,TLR9,TNFAIP8,TNFRSF9,TRAF3IP2,VWF	60
Cellular Movement,Hematological System Development and Function,Immune Cell Trafficking,Inflammatory Response	Infiltration by neutrophils	1.34e-09		-0.815	ADAM8,ANGPT2,APOE,C3,C3AR1,CASP1,CD36,CFH,CTSC,CYP26B1,DUSP1,EGFR,ERN1,F2RL1,FAS,FSTL1,GSDMD,IFNGR1,IL1R1,IL1RL1,IL1RN,IL33,IL36G,JAK3,LRRK2,MAP3K8,Masp1,MMP10,MMP9,NFKBIA,NQO1,NT5E,NTN1,PANX1,PBLD,PLAT,PRKG1,PROCR,PTGS2,S100A8,SELE,SELL,SELP,SLIT2,SOCS3,SPP1,THBD,TLR2,TLR3,TLR9,TNFAIP8,VWF	52
Cellular Movement,Hematological System Development and Function,Immune Cell Trafficking	Migration of antigen presenting cells	1.63e-09		-0.008	ABCC4,APOE,ARHGEF5,BCL6,C3,CD38,CD80,CLEC1B,CNN2,CX3CL1,DGKA,F2RL1,FHL2,FN1,IL1RN,IL33,LRP1,LRRK2,LURAP1,MMP9,NAB2,NCKAP1L,NINJ1,NTN1,PLA2G2D,PLAU,PTGS2,PTN,PTPN6,S100A8,S1PR1,S1PR3,SCN9A,SELE,SEMA4D,SERPINE1,SH2B3,SLIT2,SPP1,STAB1,TLR2,TNC,TNFRSF9,TREM2,VCAM1,VCAN,WNT5A	47
Cell-mediated Immune Response,Cellular Movement,Hematological System Development and Function,Immune Cell Trafficking	Cell movement of T lymphocytes	2.39e-09		-0.449	ANGPT2,APOE,AQP3,BACH2,BATF,BCL2,BGN,C3,CAV1,COL1A1,CX3CL1,CYP26B1,ENPP2,F2RL1,FAS,FN1,FYB1,GATA3,GCNT1,GSDMD,HSP90AA1,IFIT2,IFNGR1,IKBKG,IL11RA,IL15RA,IL33,IL7,INPP5D,ITGB3,ITGB7,JAK3,Ly6a (includes others),MAP4K1,MCAM,MERTK,MMP9,P2RX7,PANX1,PLCE1,PLCG1,PRKCZ,PTGS2,RGS16,S1PR1,S1PR3,SELE,SELL,SELP,SEMA3A,SOCS3,SPARC,SPP1,STAB1,THBS1,THBS2,TLR2,TNFRSF14,TNFRSF21,TNFRSF9,TRAF3IP2,TRPM4,WNT5A	63

## Sheet: KEAP1 KO 3
© 2000-2023 QIAGEN. All rights reserved.
Categories	Diseases or Functions Annotation	p-value	Predicted Activation State	Activation z-score	Molecules	# Molecules
Cellular Movement,Immune Cell Trafficking	Leukocyte migration	2.25e-34		-0.087	ABCB1,Abcb1b,ABCB4,ABCC1,ABCC4,ADA,ADAM19,ADAM8,ADD2,ADGRE5,ADORA2B,AHR,ANGPT2,APOE,AQP3,ARAP3,AREG,ARHGEF5,ARHGEF6,BACH2,BATF,BCL2,BCL6,BGN,BID,BMP2,C1QTNF1,C1QTNF6,C3,C3AR1,CASP1,CAV1,CCN3,CD14,CD300A,CD300LB,CD36,CD38,CD53,CD80,CDH5,CDKN1A,CEBPA,CFH,CHST2,CLEC1B,CLU,CNN2,CNP,COL1A1,CR2,CTSB,CTSV,CX3CL1,CXADR,CXCL2,CXCL6,CYP1A1,CYP26B1,CYTIP,DUSP1,ECM1,EDNRA,EGFR,ELMO1,ENG,ESR1,EZR,F11R,F13A1,F…	240
Cellular Movement,Hematological System Development and Function,Immune Cell Trafficking	Cell movement of leukocytes	1.81e-30		0.102	ABCB1,Abcb1b,ABCB4,ABCC1,ABCC4,ADA,ADAM19,ADAM8,AHR,ANGPT2,APOE,AQP3,ARAP3,AREG,ARHGEF5,BACH2,BATF,BCL2,BCL6,BGN,BID,C1QTNF1,C1QTNF6,C3,C3AR1,CASP1,CAV1,CCN3,CD14,CD300A,CD36,CD38,CD53,CD80,CDH5,CDKN1A,CEBPA,CFH,CHST2,CLEC1B,CNN2,CNP,COL1A1,CTSB,CTSV,CX3CL1,CXADR,CXCL2,CXCL6,CYP26B1,CYTIP,DUSP1,ECM1,EDNRA,EGFR,ELMO1,ENG,ESR1,EZR,F11R,F2RL1,FAS,FASN,FES,FHL2,FN1,Foxp1,FSTL1,FYB1,GATA3,GDF15,GNAO1,…	215
Cellular Movement,Hematological System Development and Function,Immune Cell Trafficking,Inflammatory Response	Cell movement of phagocytes	1.83e-22		0.258	ABCB4,ABCC1,ABCC4,ADAM19,ADAM8,ANGPT2,APOE,ARAP3,AREG,ARHGEF5,BCL6,BID,C1QTNF1,C1QTNF6,C3,C3AR1,CASP1,CAV1,CCN3,CD14,CD300A,CD36,CD38,CD80,CDKN1A,CFH,CLEC1B,CNN2,CNP,COL1A1,CTSB,CTSV,CX3CL1,CXADR,CXCL2,CXCL6,CYP26B1,DUSP1,EDNRA,EGFR,ENG,F11R,F2RL1,FAS,FES,FHL2,FN1,FSTL1,GDF15,GPSM1,GREM1,GRN,GSDMD,HEBP1,HPSE,IFNGR1,IKBKG,IL11RA,IL12RB1,IL1R1,IL1RN,IL33,IL36G,ITGB3,JAM3,KLF6,KPNA4,LIMK1,LPAR2,LURA…	154
Cell-To-Cell Signaling and Interaction,Hematological System Development and Function,Immune Cell Trafficking,Inflammatory Response	Activation of leukocytes	2.67e-20		0.379	ADA,ADGRF5,ADORA2B,AHR,ANGPT2,APOE,ATF3,BACH2,BCL2,BCL6,BID,BLNK,C3,C3AR1,CASP1,CBS/LOC102724560,CD14,CD300A,CD300LB,CD300LD,CD36,CD38,CD80,CD84,CDK5R1,CDKN1A,CDKN1B,CEBPA,CFH,CGAS,CISH,CLEC1B,CLEC4D,CLU,CR2,CTF1,CX3CL1,CXCL6,DLL1,DNASE1,DUSP1,EGFR,EGR3,EPHB6,F2RL1,FAS,FGF1,FLT3,FN1,Foxp1,GATA3,GDNF,GPNMB,GPR137B,GRN,GSDMD,HAVCR2,HEBP1,HLA-DMB,HLA-G,HPSE,HSPB8,HSPH1,ICA1,IFIT2,IFNGR1,IGHM,IKBKG,I…	164
Cellular Movement,Hematological System Development and Function,Immune Cell Trafficking	Migration of mononuclear leukocytes	2.36e-19		0.915	Abcb1b,ABCC1,ADAM8,ANGPT2,APOE,AQP3,BACH2,BATF,BCL2,BGN,C3,CAV1,CD300A,CD80,COL1A1,CTSV,CX3CL1,CXCL6,CYP26B1,CYTIP,ECM1,EGFR,ELMO1,ENG,EZR,F11R,F2RL1,FAS,FES,FHL2,FN1,Foxp1,FYB1,GATA3,GPSM1,GREM1,GSDMD,HLA-G,HSP90AA1,IFIT2,IFNGR1,IKBKG,IL11RA,IL33,IL7,IL7R,IRF4,ITGA2,ITGB3,ITGB7,JAM3,JUN,KCNK2,LAYN,LCK,LILRB4,LIMK1,Ly6a (includes others),MAOA,MAP4K1,MAPK10,MCAM,MERTK,MICOS10-NBL1/NBL1,MMP9,MR1,NC…	109
Cellular Movement,Hematological System Development and Function,Immune Cell Trafficking	Cell movement of mononuclear leukocytes	2.79e-19		0.585	Abcb1b,ABCC1,ADAM8,ANGPT2,APOE,AQP3,BACH2,BATF,BCL2,BGN,C3,CAV1,CCN3,CD300A,CD80,CHST2,COL1A1,CTSV,CX3CL1,CXCL6,CYP26B1,CYTIP,DUSP1,ECM1,EGFR,ELMO1,ENG,ESR1,EZR,F11R,F2RL1,FAS,FES,FHL2,FN1,Foxp1,FYB1,GATA3,GNAO1,GPSM1,GREM1,GSDMD,HEBP1,HLA-G,HSD3B7,HSP90AA1,IFIT2,IFNGR1,IKBKG,IL11RA,IL33,IL7,IL7R,IRF4,ITGA2,ITGB3,ITGB7,JAM3,JUN,KCNK2,LAYN,LCK,LILRB4,LIMK1,LPAR2,Ly6a (includes others),MAOA,MAP4K1,…	127
Cellular Movement,Hematological System Development and Function,Immune Cell Trafficking	Cell movement of antigen presenting cells	6.24e-18		-0.419	ABCB4,ABCC1,ABCC4,ADAM19,ANGPT2,APOE,AREG,ARHGEF5,BCL6,BID,C1QTNF1,C1QTNF6,C3,C3AR1,CASP1,CAV1,CD14,CD38,CD80,CDKN1A,CLEC1B,CNN2,CNP,CX3CL1,EGFR,ENG,F2RL1,FHL2,FN1,FSTL1,GPSM1,GSDMD,HEBP1,HPSE,IFNGR1,IKBKG,IL11RA,IL12RB1,IL1RN,IL33,ITGB3,JAM3,KLF6,KPNA4,LURAP1,MAP3K8,Masp1,MERTK,MMP10,MMP9,MST1,NAB2,NCKAP1L,NINJ1,NLRP3,NOS1,NPC1,NPR1,NQO1,NRP1,NTN1,ORAI2,P2RX7,PADI4,PANX1,PDK2,PLA2G2D,PLA2G4A,PLA…	105
Cellular Movement,Hematological System Development and Function,Immune Cell Trafficking,Inflammatory Response	Cell movement of macrophages	9.71e-18		0.049	ABCB4,ADAM19,ANGPT2,APOE,AREG,BCL6,BID,C1QTNF1,C1QTNF6,C3,C3AR1,CASP1,CAV1,CD14,CDKN1A,CNN2,CNP,CX3CL1,EGFR,ENG,F2RL1,FHL2,FN1,FSTL1,GSDMD,IFNGR1,IKBKG,IL12RB1,IL1RN,IL33,ITGB3,JAM3,KLF6,KPNA4,LURAP1,MAP3K8,Masp1,MERTK,MMP10,MMP9,MST1,NAB2,NCKAP1L,NINJ1,NLRP3,NOS1,NPC1,NPR1,NQO1,NRP1,NTN1,P2RX7,PADI4,PANX1,PDK2,PLA2G4A,PLAU,PPARD,PPARG,PRDM1,PROCR,PSMB8,PTGS2,PTN,RBPJ,S100A8,S1PR1,SELL,SELP,SEMA4…	89
Cell-To-Cell Signaling and Interaction,Hematological System Development and Function,Immune Cell Trafficking	Adhesion of immune cells	3.08e-17		1.603	ADGRE5,ANGPT2,APOE,ARAP3,C3,CD14,CD300LD,CD36,CD38,CD80,CERCAM,CFH,CLU,CR2,CX3CL1,CXCL2,EZR,F11R,FAS,FES,FN1,FYB1,GDF15,HAS2,HPSE,HSP90AA1,IL1R1,IL33,IL7,IL7R,ITGA2,ITGB3,ITGB7,JAM3,KCNIP3,L1CAM,LAYN,LCK,LIPG,Ly6a (includes others),MAP4K1,MCAM,MRC1,NCKAP1L,NEDD9,NFKBIA,NINJ1,NOS1,NRP1,NT5E,NTN1,P2RX7,PAK1,PANX1,PLAU,PLAUR,PLEKHA2,PPARG,PROCR,PTGS2,PTPN22,RAC3,RASSF5,RGS16,S100A8,SELE,SELL,SELP,SE…	90
Cellular Movement,Hematological System Development and Function,Immune Cell Trafficking	Cellular infiltration by leukocytes	2.2e-16		-1.044	ABCB1,ABCB4,ADA,ADAM19,ADAM8,AHR,ANGPT2,APOE,AREG,BGN,BID,C1QTNF1,C1QTNF6,C3,C3AR1,CASP1,CAV1,CD14,CD36,CD38,CDKN1A,CEBPA,CFH,CNP,CTSB,CX3CL1,CXCL2,CYP26B1,DUSP1,EGFR,ESR1,EZR,F2RL1,FAS,FASN,FN1,FSTL1,GSDMD,IFIT2,IFNGR1,IKBKG,IL11RA,IL1R1,IL1RN,IL33,IL36G,ITGB3,ITGB4,JAM3,KCNK2,KPNA4,LILRB4,LIMK1,LRP5,Ly6a (includes others),MAP3K8,Masp1,MCAM,MERTK,MMP10,MMP9,NFKBIA,NINJ1,NLRP3,NMI,NOS1,NPC1,NPR1,…	117
Cellular Movement,Hematological System Development and Function,Immune Cell Trafficking	Cell movement of lymphocytes	2.36e-16		0.259	Abcb1b,ABCC1,ADAM8,ANGPT2,APOE,AQP3,BACH2,BATF,BCL2,BGN,C3,CAV1,CD80,CHST2,COL1A1,CTSV,CX3CL1,CXCL6,CYP26B1,CYTIP,ECM1,EGFR,ELMO1,ENG,ESR1,EZR,F11R,F2RL1,FAS,FHL2,FN1,Foxp1,FYB1,GATA3,GNAO1,GPSM1,GSDMD,HLA-G,HSD3B7,HSP90AA1,IFIT2,IFNGR1,IKBKG,IL11RA,IL33,IL7,IL7R,IRF4,ITGA2,ITGB3,ITGB7,JAM3,JUN,KCNK2,LAYN,LCK,LILRB4,LIMK1,Ly6a (includes others),MAP4K1,MAPK10,MCAM,MERTK,MMP9,MR1,NEDD9,NFKBIA,NLRP3…	107
Cellular Movement,Hematological System Development and Function,Immune Cell Trafficking	Lymphocyte migration	4.08e-16		0.796	Abcb1b,ABCC1,ADAM8,ANGPT2,APOE,AQP3,BACH2,BATF,BCL2,BGN,C3,CAV1,CD80,COL1A1,CTSV,CX3CL1,CXCL6,CYP26B1,CYTIP,ECM1,EGFR,ELMO1,ENG,EZR,F11R,F2RL1,FAS,FHL2,FN1,Foxp1,FYB1,GATA3,GPSM1,GSDMD,HLA-G,HSP90AA1,IFIT2,IFNGR1,IKBKG,IL11RA,IL33,IL7,IL7R,IRF4,ITGA2,ITGB3,ITGB7,JAM3,JUN,KCNK2,LAYN,LCK,LILRB4,LIMK1,Ly6a (includes others),MAP4K1,MAPK10,MCAM,MERTK,MMP9,MR1,NLRP3,NT5E,NTN1,P2RX7,PANX1,PLAU,PLCE1,PLC…	97
Cellular Movement,Immune Cell Trafficking	Cell movement of lymphatic system cells	5.38e-16		0.18	Abcb1b,ABCC1,ADAM8,ANGPT2,APOE,AQP3,BACH2,BATF,BCL2,BGN,BMP2,C3,CAV1,CD80,CHST2,COL1A1,CTSV,CX3CL1,CXCL6,CYP26B1,CYTIP,ECM1,EGFR,ELMO1,ENG,ESR1,EZR,F11R,F2RL1,FAS,FHL2,FN1,Foxp1,FYB1,GATA3,GNAO1,GPSM1,GSDMD,HLA-G,HSD3B7,HSP90AA1,IFIT2,IFNGR1,IKBKG,IL11RA,IL33,IL7,IL7R,IRF4,ITGA2,ITGB3,ITGB7,JAM3,JUN,KCNK2,LAYN,LCK,LILRB4,LIMK1,Ly6a (includes others),MAP4K1,MAPK10,MCAM,MERTK,MMP9,MR1,NEDD9,NFKBIA,…	108
Cellular Movement,Hematological System Development and Function,Immune Cell Trafficking,Inflammatory Response	Migration of phagocytes	9.35e-16		0.517	ABCC1,ABCC4,ANGPT2,APOE,ARAP3,ARHGEF5,BCL6,C3,CD300A,CD38,CD80,CFH,CLEC1B,CNN2,COL1A1,CTSV,CX3CL1,CXCL2,CXCL6,EGFR,ENG,F11R,F2RL1,FAS,FES,FHL2,FN1,GDF15,GREM1,IL1RN,IL33,ITGB3,JAM3,KLF6,LURAP1,MAOA,MCAM,MICOS10-NBL1/NBL1,MMP9,MST1,NAB2,NCKAP1L,NGF,NINJ1,NLRP3,NTN1,ORAI2,PDE4B,PLA2G2D,PLAU,PLAUR,PLXNB1,PPARG,PTGS2,PTN,S100A8,S1PR1,S1PR3,SCN9A,SELE,SELL,SELP,SEMA3A,SEMA4D,SERPINE1,SERPINF1,SH2B3,SL…	79
Cellular Movement,Hematological System Development and Function,Immune Cell Trafficking,Inflammatory Response	Cellular infiltration by phagocytes	1.96e-15		-0.191	ABCB4,ADAM19,ADAM8,ANGPT2,APOE,AREG,BID,C1QTNF1,C1QTNF6,C3,C3AR1,CASP1,CAV1,CD14,CD36,CDKN1A,CFH,CNP,CTSB,CXCL2,CYP26B1,DUSP1,EGFR,F2RL1,FAS,FSTL1,GSDMD,IFNGR1,IKBKG,IL11RA,IL1R1,IL1RN,IL33,IL36G,ITGB3,JAM3,KPNA4,LIMK1,MAP3K8,Masp1,MERTK,MMP10,MMP9,NFKBIA,NINJ1,NLRP3,NOS1,NPC1,NPR1,NQO1,NRP1,NT5E,NTN1,P2RX7,PADI4,PANX1,PDK2,PLA2G4A,PLAT,PLAU,PPARG,PRDM1,PRKG1,PROCR,PSMB8,PTGS2,RAB27A,RBPJ,RSPO3,S…	87
Cellular Movement,Hematological System Development and Function,Immune Cell Trafficking,Inflammatory Response	Cellular infiltration by macrophages	1.36e-13		-0.872	ABCB4,ADAM19,ANGPT2,APOE,AREG,BID,C1QTNF1,C1QTNF6,C3,CASP1,CAV1,CD14,CDKN1A,CNP,EGFR,FSTL1,GSDMD,IFNGR1,IKBKG,IL1RN,IL33,ITGB3,JAM3,KPNA4,MAP3K8,Masp1,MERTK,MMP10,MMP9,NINJ1,NLRP3,NOS1,NPC1,NPR1,NQO1,NRP1,P2RX7,PADI4,PANX1,PDK2,PLA2G4A,PLAU,PPARG,PRDM1,PROCR,PSMB8,PTGS2,RBPJ,SELL,SELP,SLIT2,THBD,TLR7,Tmsb4x (includes others),TNC,TNFAIP8,TNFRSF21,TNFRSF9,TNFSF12,TWIST1,WNT5A	61
Hematological System Development and Function,Immune Cell Trafficking,Inflammatory Response,Tissue Development	Accumulation of leukocytes	2.71e-13		1.619	ADGRE5,AHR,ANGPT2,APOE,BCL2,BCL6,BGN,BMP4,C1QTNF12,C3,CASP1,CAV1,CBS/LOC102724560,CD300LB,CD80,CEBPA,CX3CL1,CXCL2,DLL1,DNASE1,DUSP1,EGFR,EGR3,ETS2,FAS,FGF1,GRN,HAVCR2,IL1R1,IL1RN,IL33,IL7,IRF4,ITGA2,JAM3,KCNIP3,LAYN,MAP3K8,MMP9,NPC1,NT5E,OSMR,P2RX7,P2RY2,PLAT,PLAU,PPARD,PTGS2,RBPJ,RGS16,S100A8,S1PR1,SELE,SELL,SELP,SH3BP2,SLPI,SOCS3,THBD,THBS1,TLR7,TLR9,TNFRSF21,TNFRSF9,TREM2,TSC22D3,TWIST1,VCAM1,…	69
Cell-To-Cell Signaling and Interaction,Hematological System Development and Function,Immune Cell Trafficking,Inflammatory Response	Activation of phagocytes	4.21e-13		0.182	ADGRF5,ADORA2B,AHR,ANGPT2,APOE,ATF3,BID,C3,CASP1,CD14,CD300A,CD300LB,CD300LD,CD36,CD80,CD84,CDK5R1,CEBPA,CFH,CLEC4D,CLU,CTF1,CX3CL1,CXCL6,EGFR,F2RL1,FAS,FGF1,FN1,GDNF,GPR137B,GRN,GSDMD,HAVCR2,HPSE,HSPB8,IFIT2,IFNGR1,IL1R1,IL1RN,IL33,IL7,JUN,LGALS3BP,LILRB4,LY96,MERTK,MMP9,NAGLU,NECTIN2,NGF,NMI,NPC1,ODC1,P2RX7,PDK2,PLA2G2D,PLA2G4A,PLA2G5,PLAT,PPARG,PTGS2,RAB27A,RAC3,RAPGEF3,RGMA,S100A8,SCN9A,SELE,…	89
Cell-To-Cell Signaling and Interaction,Cellular Movement,Hematological System Development and Function,Immune Cell Trafficking	Recruitment of leukocytes	1.59e-12		1.005	ABCB4,ADGRE5,ADORA2B,AHR,ANGPT2,APOE,ARAP3,C3,C3AR1,CASP1,CAV1,CD14,CD300LB,CD36,CD53,CLU,CNN2,COL1A1,CR2,CX3CL1,CXCL2,CXCL6,CYP1A1,F13A1,F2RL1,FAS,FN1,GDF15,HAO1,HBEGF,HPSE,IL1R1,IL1RN,IL33,IL36G,IL7,ITGB7,JUN,KCNIP3,LY96,LYZ,MAP3K8,MMP9,MR1,NFKBIA,NINJ1,NLRP3,NOS1,NTN1,P2RY2,PDE4B,PPARG,PTGS2,PTN,PXDN,RCAN1,S100A8,S1PR1,SELE,SELL,SELP,SEMA3A,SERPINE1,SLC17A9,SLIT2,SLPI,THBS1,THBS2,TJP1,TLR7,TLR…	78
Cell-To-Cell Signaling and Interaction,Hematological System Development and Function,Immune Cell Trafficking,Inflammatory Response	Activation of antigen presenting cells	2.03e-12		0.375	ADGRF5,ADORA2B,AHR,ANGPT2,APOE,ATF3,BID,C3,CASP1,CD14,CD36,CD80,CD84,CDK5R1,CEBPA,CLEC4D,CLU,CX3CL1,EGFR,F2RL1,FAS,FGF1,FLT3,FN1,GDNF,GPR137B,GRN,GSDMD,HAVCR2,HLA-DMB,HPSE,HSPB8,ICA1,IFIT2,IFNGR1,IGHM,IL1R1,IL1RN,IL33,IL7,IRF4,JUN,MERTK,MMP9,NAGLU,NMI,NPC1,ODC1,P2RX7,PDK2,PLA2G2D,PLA2G4A,PLA2G5,PLAT,PPARG,PSMB8,PTGS2,RAB27A,RAPGEF3,RGMA,SCN9A,SELE,SERPINF1,SLC11A1,SLC6A4,SLPI,SNCA,TGM2,THBS1,TLR7…	79
Cell-mediated Immune Response,Cellular Movement,Hematological System Development and Function,Immune Cell Trafficking	T cell migration	6.6e-12		0.59	Abcb1b,ABCC1,ADAM8,ANGPT2,APOE,AQP3,BACH2,BATF,BCL2,BGN,C3,CAV1,COL1A1,CTSV,CX3CL1,CYP26B1,ECM1,ELMO1,EZR,F2RL1,FAS,FN1,Foxp1,FYB1,GATA3,GPSM1,GSDMD,HSP90AA1,IFIT2,IFNGR1,IKBKG,IL11RA,IL33,IL7,ITGB3,ITGB7,KCNK2,LCK,LILRB4,LIMK1,Ly6a (includes others),MAP4K1,MCAM,MERTK,MMP9,NLRP3,P2RX7,PANX1,PLAU,PLCE1,PLCG1,PRKCZ,PTGS2,RGS16,S1PR1,S1PR3,SELE,SELL,SELP,SEMA3A,SOCS3,SPARC,SPN,STAB1,TGM2,THBS1,THBS2…	72
Cell-To-Cell Signaling and Interaction,Cellular Movement,Hematological System Development and Function,Immune Cell Trafficking,Inflammatory Response	Recruitment of phagocytes	3.44e-11		1.62	ABCB4,AHR,ANGPT2,APOE,ARAP3,C3AR1,CASP1,CAV1,CD14,CD300LB,CD36,CD53,CLU,CNN2,COL1A1,CR2,CX3CL1,CXCL2,CXCL6,CYP1A1,F13A1,F2RL1,HAO1,HBEGF,IL1R1,IL1RN,IL33,IL36G,IL7,ITGB7,KCNIP3,LY96,LYZ,MAP3K8,MMP9,NFKBIA,NLRP3,NTN1,P2RY2,PDE4B,PPARG,PTGS2,PTN,PXDN,RCAN1,S100A8,S1PR1,SELE,SELL,SELP,SEMA3A,SERPINE1,SLC17A9,SLIT2,SLPI,THBS1,THBS2,TJP1,TLR9,TRAF1,TWIST1,VCAM1,VWF	63
Cellular Movement,Hematological System Development and Function,Immune Cell Trafficking,Inflammatory Response	Cell movement of neutrophils	6.97e-11		0.12	ADAM8,ANGPT2,APOE,ARAP3,C3,C3AR1,CASP1,CD14,CD36,CFH,CNN2,CTSB,CX3CL1,CXADR,CXCL2,CXCL6,CYP26B1,DUSP1,EDNRA,EGFR,ENG,F2RL1,FAS,FN1,FSTL1,GDF15,GRN,GSDMD,IFNGR1,IL1R1,IL1RN,IL33,IL36G,ITGB3,JAM3,LIMK1,MAP3K8,Masp1,MMP10,MMP9,MPP1,NCKAP1L,NFKBIA,NLRP3,NPR1,NQO1,NT5E,NTN1,PANX1,PDE4B,PDK2,PLAT,PLAU,PRDM1,PRKCB,PRKG1,PROCR,PTGS2,RAB27A,RSPO3,S100A8,SELE,SELL,SELP,SERPINE1,SLC17A9,SLIT2,SLPI,SOCS3,SPN…	77
Cell-To-Cell Signaling and Interaction,Hematological System Development and Function,Immune Cell Trafficking,Inflammatory Response	Activation of macrophages	7.81e-11		0.057	ADGRF5,ADORA2B,AHR,ANGPT2,APOE,ATF3,BID,C3,CASP1,CD14,CD36,CD84,CDK5R1,CEBPA,CLU,CX3CL1,EGFR,F2RL1,FGF1,FN1,GDNF,GPR137B,GRN,GSDMD,HAVCR2,HPSE,IFIT2,IFNGR1,IL1R1,IL1RN,IL33,IL7,JUN,MMP9,NAGLU,NMI,NPC1,ODC1,P2RX7,PDK2,PLA2G4A,PLA2G5,PLAT,PPARG,PTGS2,RAPGEF3,RGMA,SELE,SERPINF1,SLC11A1,SLC6A4,SNCA,TGM2,THBS1,TLR9,TMEM229B,TNFAIP8L1,TRAF3,TREM2,ULBP1,USP18,WNT5A	62
Cell-To-Cell Signaling and Interaction,Hematological System Development and Function,Immune Cell Trafficking,Inflammatory Response	Activation of mononuclear leukocytes	7.88e-11		0.72	ADA,AHR,APOE,BACH2,BCL2,BCL6,BLNK,C3,C3AR1,CBS/LOC102724560,CD14,CD38,CD80,CDKN1A,CDKN1B,CGAS,CISH,CLEC1B,CR2,CTF1,DLL1,DNASE1,DUSP1,EGFR,EGR3,EPHB6,FAS,FGF1,FLT3,FN1,Foxp1,GATA3,GPNMB,HAVCR2,HEBP1,HLA-G,HSPH1,IGHM,IKBKG,IL12RB1,IL1RN,IL33,IL7,IRF4,IRF8,ITPKB,KEAP1,KSR1,LAT2,LCK,LILRB4,LY96,MAP3K8,MERTK,MGST1,MMP19,MPC1,MR1,NFKBIA,NLRC3,NLRP3,NR4A2,NT5E,NUP210,P2RX7,PIP5K1B,PLA2G2D,PLEKHA2,PLXNB1…	102
Cellular Movement,Hematological System Development and Function,Immune Cell Trafficking,Inflammatory Response	Infiltration by neutrophils	2.08e-10		0.206	ADAM8,ANGPT2,APOE,C3,C3AR1,CASP1,CD14,CD36,CFH,CTSB,CXCL2,CYP26B1,DUSP1,EGFR,F2RL1,FAS,FSTL1,GSDMD,IFNGR1,IL1R1,IL1RN,IL33,IL36G,LIMK1,MAP3K8,Masp1,MMP10,MMP9,NFKBIA,NLRP3,NQO1,NT5E,NTN1,PANX1,PDK2,PLAT,PRDM1,PRKG1,PROCR,PTGS2,RAB27A,RSPO3,S100A8,SELE,SELL,SELP,SLIT2,SOCS3,THBD,TLR9,TNFAIP8,VWF	52
Cell-mediated Immune Response,Cellular Movement,Hematological System Development and Function,Immune Cell Trafficking	Cell movement of T lymphocytes	2.92e-10		0.498	ANGPT2,APOE,AQP3,BACH2,BATF,BCL2,BGN,C3,CAV1,COL1A1,CTSV,CX3CL1,CYP26B1,ELMO1,F2RL1,FAS,FN1,Foxp1,FYB1,GATA3,GPSM1,GSDMD,HSP90AA1,IFIT2,IFNGR1,IKBKG,IL11RA,IL33,IL7,ITGB3,ITGB7,KCNK2,LILRB4,LIMK1,Ly6a (includes others),MAP4K1,MCAM,MERTK,MMP9,NLRP3,P2RX7,PANX1,PLCE1,PLCG1,PRKCZ,PTGS2,RGS16,S1PR1,S1PR3,SELE,SELL,SELP,SEMA3A,SOCS3,SPARC,STAB1,TGM2,THBS1,THBS2,TNFRSF14,TNFRSF21,TNFRSF9,WNT5A	63
Cellular Movement,Hematological System Development and Function,Immune Cell Trafficking	Cellular infiltration by granulocytes	3e-10		0.193	ADAM8,ANGPT2,APOE,AREG,C3,C3AR1,CASP1,CD14,CD36,CFH,CTSB,CXCL2,CYP26B1,DUSP1,EGFR,F2RL1,FAS,FSTL1,GSDMD,IFNGR1,IKBKG,IL1R1,IL1RN,IL33,IL36G,LIMK1,MAP3K8,Masp1,MMP10,MMP9,NFKBIA,NLRP3,NQO1,NT5E,NTN1,PANX1,PDK2,PLA2G5,PLAT,PPARG,PRDM1,PRKG1,PROCR,PTGIR,PTGS2,RAB27A,RSPO3,S100A8,SELE,SELL,SELP,SLIT2,SOCS3,TGM2,THBD,TLR9,TNFAIP8,TNFRSF9,VWF	59
Cellular Movement,Hematological System Development and Function,Immune Cell Trafficking	Cell movement of granulocytes	3.22e-10		0.215	ADAM8,ANGPT2,APOE,ARAP3,AREG,C3,C3AR1,CASP1,CD14,CD36,CFH,CNN2,CTSB,CX3CL1,CXADR,CXCL2,CXCL6,CYP26B1,DUSP1,EDNRA,EGFR,ENG,F2RL1,FAS,FN1,FSTL1,GDF15,GRN,GSDMD,IFNGR1,IKBKG,IL1R1,IL1RN,IL33,IL36G,ITGB3,JAM3,LIMK1,MAP3K8,Masp1,MMP10,MMP9,MPP1,NCKAP1L,NFKBIA,NLRP3,NPR1,NQO1,NT5E,NTN1,PANX1,PDE4B,PDK2,PLA2G5,PLAT,PLAU,PLAUR,PPARG,PRDM1,PRKCB,PRKG1,PROCR,PTGIR,PTGS2,RAB27A,RSPO3,S100A8,SELE,SELL,SELP,S…	85
Cell-To-Cell Signaling and Interaction,Hematological System Development and Function,Immune Cell Trafficking,Inflammatory Response	Activation of lymphocytes	6.18e-10		0.844	ADA,AHR,APOE,BACH2,BCL2,BCL6,BLNK,C3,C3AR1,CBS/LOC102724560,CD38,CD80,CDKN1A,CDKN1B,CGAS,CISH,CLEC1B,CR2,DLL1,DNASE1,DUSP1,EGFR,EGR3,EPHB6,FAS,FGF1,FLT3,FN1,Foxp1,GATA3,GPNMB,HAVCR2,HEBP1,HLA-G,HSPH1,IGHM,IKBKG,IL12RB1,IL1RN,IL33,IL7,IRF4,IRF8,ITPKB,KEAP1,KSR1,LAT2,LCK,MAP3K8,MERTK,MGST1,MMP19,MPC1,MR1,NFKBIA,NLRC3,NLRP3,NR4A2,NT5E,NUP210,P2RX7,PIP5K1B,PLA2G2D,PLEKHA2,PLXNB1,POU2AF1,PPARG,PRDM1,P…	96
Cell-To-Cell Signaling and Interaction,Cellular Movement,Hematological System Development and Function,Immune Cell Trafficking	Recruitment of granulocytes	6.9e-10		1.635	ADGRE5,ADORA2B,AHR,APOE,ARAP3,C3,C3AR1,CASP1,CAV1,CD14,CD300LB,CD53,CR2,CXCL2,CXCL6,CYP1A1,F2RL1,GDF15,HAO1,HPSE,IL1R1,IL1RN,IL33,IL36G,IL7,KCNIP3,LY96,LYZ,MAP3K8,MMP9,NLRP3,NTN1,P2RY2,PDE4B,PPARG,PTGS2,PTN,RCAN1,S100A8,S1PR1,SELE,SELL,SELP,SERPINE1,SLC17A9,SLIT2,SLPI,THBS1,TLR9,TRAF1,VCAM1,VWF	52
Cellular Movement,Hematological System Development and Function,Immune Cell Trafficking	Homing of leukocytes	7.32e-10		-0.153	ADAM8,ANGPT2,APOE,ARAP3,ARHGEF5,BATF,BCL2,C3,C3AR1,CCN3,CD38,CDKN1A,CHST2,CX3CL1,CXADR,CXCL2,CXCL6,DUSP1,EDNRA,ELMO1,F2RL1,FN1,FYB1,GATA3,GNAO1,GPSM1,GREM1,GRN,HEBP1,HLA-G,HPSE,HSD3B7,IL12RB1,IL1R1,IL33,ITGB3,ITGB7,JAM3,LIMK1,LPAR2,MICOS10-NBL1/NBL1,MMP9,MPP1,MST1,NCKAP1L,NEDD9,NGF,NINJ1,NPR1,NQO1,PDE4B,PLAU,PLAUR,PPARD,PPARG,PRKCB,PRKG1,PTN,S100A8,S1PR1,S1PR3,SELE,SELL,SELP,SEMA4D,SERPINE1,SLIT2…	77
Cellular Movement,Hematological System Development and Function,Immune Cell Trafficking	Migration of antigen presenting cells	9.2e-10		0.448	ABCC1,ABCC4,APOE,ARHGEF5,BCL6,C3,CD38,CD80,CLEC1B,CNN2,CX3CL1,ENG,F2RL1,FHL2,FN1,IL1RN,IL33,KLF6,LURAP1,MMP9,MST1,NAB2,NCKAP1L,NINJ1,NTN1,ORAI2,PLA2G2D,PLAU,PLXNB1,PTGS2,PTN,S100A8,S1PR1,S1PR3,SCN9A,SELE,SEMA4D,SERPINE1,SH2B3,SLIT2,STAB1,TNC,TNFRSF9,TREM2,VCAM1,WNT5A	46
Hematological System Development and Function,Immune Cell Trafficking,Inflammatory Response,Tissue Development	Accumulation of phagocytes	1.76e-09		0.409	AHR,ANGPT2,APOE,BCL6,C1QTNF12,C3,CASP1,CAV1,CBS/LOC102724560,CD300LB,CX3CL1,CXCL2,DNASE1,EGFR,ETS2,FAS,FGF1,GRN,HAVCR2,IL1R1,IL1RN,IL33,IRF4,ITGA2,KCNIP3,MAP3K8,MMP9,NPC1,NT5E,OSMR,PLAT,PLAU,S100A8,SELP,SLPI,THBS1,TLR7,TLR9,TREM2,VCAM1,XBP1	41
Cell-To-Cell Signaling and Interaction,Hematological System Development and Function,Immune Cell Trafficking,Inflammatory Response	Activation of T lymphocytes	3.78e-09		1.187	ADA,APOE,BACH2,BCL2,BCL6,C3,C3AR1,CBS/LOC102724560,CD38,CD80,CDKN1A,CDKN1B,CGAS,CISH,CLEC1B,DLL1,DUSP1,EGFR,EGR3,EPHB6,FAS,FGF1,FN1,Foxp1,GATA3,GPNMB,HAVCR2,HSPH1,IL12RB1,IL33,IL7,IRF4,IRF8,ITPKB,KEAP1,KSR1,LAT2,LCK,MAP3K8,MERTK,MGST1,MMP19,MPC1,MR1,NFKBIA,NLRC3,NLRP3,NR4A2,NT5E,NUP210,P2RX7,PIP5K1B,PLA2G2D,PPARG,PRDM1,PRKCB,PTPN22,RBPJ,RGMA,RNF128,RSAD2,SEMA4D,Serpinb1b,SLC11A1,SPN,SPRY1,STX11,T…	78
Cell-To-Cell Signaling and Interaction,Cellular Movement,Hematological System Development and Function,Immune Cell Trafficking,Inflammatory Response	Recruitment of neutrophils	5.95e-09	Increased	2.119	AHR,APOE,ARAP3,C3AR1,CASP1,CAV1,CD14,CD300LB,CD53,CR2,CXCL2,CXCL6,CYP1A1,F2RL1,HAO1,IL1R1,IL1RN,IL33,IL36G,IL7,KCNIP3,LY96,LYZ,MAP3K8,MMP9,NLRP3,NTN1,P2RY2,PDE4B,PPARG,PTGS2,PTN,RCAN1,S100A8,S1PR1,SELE,SELL,SELP,SERPINE1,SLC17A9,SLIT2,SLPI,TLR9,TRAF1,VWF	45

## Sheet: NRF2 KO
© 2000-2023 QIAGEN. All rights reserved.
Categories	Diseases or Functions Annotation	p-value	Predicted Activation State	Activation z-score	Molecules	# Molecules
Cellular Movement,Hematopoiesis,Immune Cell Trafficking,Inflammatory Response,Lymphoid Tissue Structure and Development	Chemotaxis of bone marrow precursor cells	0.00316			BMP2	1
Cell-To-Cell Signaling and Interaction,Hematological System Development and Function,Immune Cell Trafficking,Inflammatory Response	Priming of memory T lymphocytes	0.00316			MGST1	1
Cell-mediated Immune Response,Cellular Movement,Hematological System Development and Function,Immune Cell Trafficking	Cell movement of regulatory T lymphocytes	0.00518			BATF,P2RX7	2
Cellular Movement,Immune Cell Trafficking	Cell movement of lymphatic system cells	0.00742		-1.639	BATF,BMP2,CRTAM,INPP5D,NQO1,P2RX7,TNFRSF21	7
Cell-To-Cell Signaling and Interaction,Cellular Assembly and Organization,Hematological System Development and Function,Immune Cell Trafficking,Infectious Diseases,Inflammatory Response	Fusion of multinucleated giant cells	0.00946			P2RX7	1
Cell-mediated Immune Response,Cellular Movement,Hematological System Development and Function,Immune Cell Trafficking,Lymphoid Tissue Structure and Development	Homing of TREG cells	0.0157			BATF	1
Cellular Movement,Immune Cell Trafficking	Invasion of granulocytes	0.0157			NQO1	1
Cellular Movement,Hematological System Development and Function,Immune Cell Trafficking,Inflammatory Response	Cell movement of macrophages	0.0213		-1	MTUS1,NQO1,P2RX7,PTN,TNFRSF21	5
