# Supplementary material for: KEAP1-Mutant Lung Cancers Weaken Anti-Tumor Immunity and Promote an M2-like Macrophage Phenotype
Source: Int J Mol Sci. 2024 Mar 20;25(6):3510. doi: 10.3390/ijms25063510 (PMC10970780; doi:10.3390/ijms25063510)
Supplement: Supplementary file 1 [file ijms-25-03510-s001.zip › TableS4_LL2DiseasesAndFunctions.xlsx]

## Sheet: Sheet1
Table S4. LL2 Clone Sequencing Downstream Analysis Diseases and Functions
	Qiagen IPA Activation Z-Score Prediction
© 2000-2023 QIAGEN. All rights reserved.	NRF2 KO	KEAP1 KO #3	KEAP1 KO #2	KEAP1 KO #1
Diseases and Bio Functions	N1D8Hits - 2023-07-06 09:22 AM	K3F10Hits - 2023-07-06 09:20 AM	K3A3Hits - 2023-07-06 09:19 AM	K2B12Hits - 2023-07-06 09:16 AM
Organismal death	1.898	4.087	6.007	3.866
Hypoplasia	1.521	4.119	4.096	2.996
Dysgenesis	N/A	4.161	4.209	3.164
Aplasia or hypoplasia	N/A	4.09	4.067	3.077
Hypoplasia of organ	N/A	4.093	3.998	3.02
Perinatal death	N/A	3.655	4.493	2.804
Limb defect	N/A	3.122	3.184	2.387
Non-malignant disorder	N/A	2.866	3.411	2.003
Carcinoma	0.752	3.158	2.72	1.649
Development of carcinoma	1.095	2.782	3.28	1.081
Differentiation of osteoblastic-lineage cells	-2.174	-2.189	-2.398	-1.316
Binding of connective tissue cells	N/A	-2.321	-3.377	-2.372
Fatty acid metabolism	-2.2	3.088	1.62	0.702
Cardiogenesis	N/A	-2.594	-2.856	-2.14
Bleeding	N/A	2.705	3.355	1.482
Non-melanoma solid tumor	N/A	2.985	2.675	1.793
Synthesis of lipid	-0.66	2.492	2.41	1.882
Benign lesion	N/A	2.541	2.188	2.569
Formation of cellular protrusions	N/A	-1.933	-2.409	-2.861
Metabolism of reactive oxygen species	-1.57	2.258	1.212	2.158
Nonhematologic malignant neoplasm	N/A	3.114	2.902	1.172
Tumorigenesis of epithelial neoplasm	0.815	2.37	2.677	1.25
Differentiation of bone cells	-1.746	-2.23	-2.213	-0.722
Development of malignant tumor	1.261	2.226	2.971	0.315
Progressive neurological disorder	N/A	2.271	2.606	1.78
Development of digestive organ tumor	N/A	2.222	3.09	1.322
Development of body trunk	-0.575	-1.24	-2.168	-2.641
Development of neural cells	N/A	-1.881	-2.68	-2.05
Branching of neurites	-1.387	-0.941	-1.973	-2.238
Branching of cells	N/A	-1.694	-2.32	-2.482
Adenocarcinoma	N/A	2.872	2.576	1.041
Frequency of tumor	0.755	2.158	2.727	0.82
Microtubule dynamics	N/A	-1.824	-2.338	-2.188
Benign solid tumor	N/A	2.351	2.098	1.893
Abdominal carcinoma	-0.152	2.099	2.717	1.353
Congenital anomaly of limb	N/A	3.122	3.184	N/A
Proliferation of embryonic cells	N/A	-3.022	-3.206	N/A
Non-hematological solid tumor	N/A	2.739	2.369	1.117
Development of neurons	N/A	-1.683	-2.559	-1.954
Organ Degeneration	N/A	1.54	2.014	2.629
Development of central nervous system	-0.157	-1.662	-2.001	-2.321
Abdominal cancer	0.287	2.002	2.177	1.66
Formation of brain	N/A	-1.393	-1.569	-3.002
Cell movement of melanoma cell lines	N/A	-2.115	-2.431	-1.41
Liver cancer	N/A	1.853	2.086	1.978
Size of body	N/A	-0.81	-2.894	-2.2
Incidence of tumor	0.523	2.087	2.591	0.7
Synthesis of reactive oxygen species	-0.807	2.097	1.05	1.858
Abnormal bone density	N/A	1.945	1.878	1.974
Homing of cells	N/A	-0.928	-2.134	-2.726
Hepatobiliary system cancer	N/A	1.713	2.086	1.978
Cell spreading	N/A	-1.645	-1.985	-2.145
Extrapancreatic malignant tumor	1.535	1.444	1.664	1.131
Invasion of breast cancer cell lines	N/A	-1.066	-2.308	-2.391
Cerebrovascular dysfunction	N/A	2.094	2.197	1.451
Peripheral vascular disease	N/A	2.366	1.968	1.35
Transport of molecule	-1.066	2.65	1.473	0.486
Cell movement	-0.406	-0.574	-2.015	-2.664
Lung carcinoma	N/A	2.023	2.27	1.342
Thoracic carcinoma	N/A	2.023	2.27	1.342
Generation of tumor	1.261	1.719	2.391	-0.254
Development of benign tumor	N/A	1.926	1.939	1.76
Development of adenocarcinoma	N/A	2.257	2.06	1.299
Edema	N/A	2.482	2.393	0.74
Cell death of central nervous system cells	N/A	-2.086	-2.078	-1.447
Non-small cell lung carcinoma	N/A	2.159	1.884	1.562
Differentiation of osteoblasts	N/A	-2.018	-2.433	-1.138
Shape change of neurons	N/A	-1.211	-2.141	-2.141
Quantity of phagocytes	N/A	1.859	1.815	1.804
Hepato-pancreato-biliary cancer	N/A	1.614	2.005	1.855
Blood pressure	N/A	2.329	1.591	1.481
Malignant solid tumor	N/A	2.545	1.886	0.936
Formation of solid tumor	0.613	1.868	2.33	0.531
Upper abdominal cancer	N/A	1.705	2.116	1.496
Outgrowth of cells	N/A	-1.023	-2.378	-1.912
Migration of cells	-0.658	-0.599	-1.779	-2.269
Neonatal death	N/A	N/A	3.458	1.837
Digestive system cancer	0.278	1.613	1.943	1.46
Phosphorylation of protein	-2.415	-0.563	-0.769	-1.544
Dysplasia of skeleton	N/A	2.18	1.937	1.154
Concentration of sterol	N/A	1.509	2.156	1.593
Liver Damage	N/A	-1.413	-2.493	-1.337
Invasion of tumor cell lines	-0.689	-0.415	-1.646	-2.487
Chemotaxis	N/A	-0.675	-1.864	-2.685
Endocrine gland tumor	N/A	2.663	2.553	N/A
Outgrowth of neurons	N/A	-1.098	-2.132	-1.978
Non-central nervous system malignant neoplasm	0.655	2.076	1.382	1.087
Motor dysfunction or movement disorder	N/A	0.737	2.364	2.071
Shape change of neurites	N/A	-0.918	-2.036	-2.216
Differentiation of connective tissue cells	-2.087	-1.307	-1.671	-0.094
Enteritis	N/A	-2.473	-1.903	-0.782
Abnormality of large intestine	N/A	-2.446	-1.974	-0.726
Cell death of cerebral cortex cells	N/A	-2.035	-1.77	-1.33
Formation of muscle	N/A	-0.885	-1.702	-2.54
Inflammation of gastrointestinal tract	N/A	-2.78	-1.786	-0.49
Disease of retina	N/A	2.519	2.023	0.507
Differentiation of neural cells	-1.966	-1.179	-1.891	N/A
Liver carcinoma	N/A	1.576	2.162	1.293
Development of head	N/A	-0.753	-1.219	-3.049
Progressive encephalopathy	N/A	1.706	1.969	1.344
Neuritogenesis	N/A	-1.243	-1.825	-1.948
Familial vascular disease	N/A	2.25	1.834	0.912
Adenoma	N/A	1.97	1.97	1.052
Pelvic carcinoma	N/A	1.937	1.348	1.698
Outgrowth of neurites	N/A	-0.956	-2.11	-1.916
Formation of lung	N/A	-1.383	-1.586	-1.977
Abnormality of heart ventricle	N/A	1.288	1.984	1.67
Inflammation of body cavity	N/A	-2.214	-1.646	-1.056
Cell death of tumor cell lines	-0.053	-2.216	-1.987	-0.637
Hepatobiliary carcinoma	N/A	1.423	2.162	1.293
Sprouting	N/A	-1.238	-1.772	-1.864
Hepatocellular carcinoma	N/A	0.937	1.883	2.041
Nonpituitary endocrine tumor	N/A	2.631	2.194	N/A
Differentiation of bone	N/A	-2.117	-2.104	-0.596
Development of body axis	N/A	-0.645	-1.115	-3.049
Neoplasia of cells	1.226	-0.756	-1.949	-0.846
Morphogenesis of neurons	N/A	-1.122	-1.704	-1.949
Synthesis of prostaglandin	N/A	2.114	1.687	0.97
Growth of solid tumor	N/A	2.193	1.949	0.629
Organization of cytoskeleton	N/A	-1.027	-1.752	-1.98
Proliferation of endothelial cells	N/A	-1.085	-1.793	-1.842
Genital carcinoma	N/A	1.937	1.348	1.432
Genitourinary carcinoma	N/A	1.918	1.715	1.074
Development of colorectal tumor	N/A	2.35	2.35	N/A
Growth of muscle tissue	N/A	-0.618	-2.123	-1.943
Proliferation of muscle cells	N/A	-0.618	-2.123	-1.943
Transcription	N/A	-1.016	-2.742	-0.914
Neuroendocrine tumor	N/A	2.31	2.355	N/A
Cell death of brain cells	N/A	-1.805	-1.652	-1.202
Organization of cytoplasm	N/A	-1.01	-1.744	-1.884
Hereditary connective tissue disorder	N/A	1.334	1.593	1.709
Development of abdomen	-1.067	-0.884	-1.467	-1.216
Necrosis	0.098	-1.953	-1.653	-0.906
Differentiation of progenitor cells	N/A	-1.841	-2.741	N/A
Glucose metabolism disorder	1.254	0.773	1.311	1.195
Renal lesion	N/A	-1.52	-1.613	-1.396
Cell-cell contact	N/A	-1.294	-2.198	-1.031
Cell movement of cancer cells	N/A	-0.96	-1.036	-2.519
Metabolism of carbohydrate	-1.412	-0.891	-1.837	-0.375
Inflammation of the large intestine	N/A	-2.225	-1.784	-0.49
Cell transformation	N/A	-1.097	-2.159	-1.211
Colorectal carcinoma	N/A	1.973	1.973	0.517
Large intestine carcinoma	N/A	1.973	1.973	0.517
Quantity of leukocytes	0.56	2.213	1.437	0.249
Movement Disorders	N/A	0.5	2.082	1.849
Gastroenteritis	N/A	-2.487	-1.924	N/A
Cardiomyopathy	N/A	1.367	1.416	1.619
Quantity of antigen presenting cells	N/A	1.28	1.165	1.945
Apoptosis of tumor cell lines	-0.707	-1.725	-1.345	-0.606
Adhesion of tumor cell lines	N/A	-0.904	-1.928	-1.545
Quantity of steroid	-0.713	0.859	1.147	1.644
Migration of neural cells	N/A	-0.352	-1.39	-2.62
Nonsquamous non-small cell lung carcinoma	N/A	2.008	2.008	0.342
Lung adenocarcinoma	N/A	2.008	2.008	0.342
Invasion of carcinoma cell lines	N/A	-0.281	-1.855	-2.218
Attachment of cells	N/A	-0.888	-1.934	-1.525
Migration of tumor cells	N/A	-0.795	-0.894	-2.647
Proliferation of B lymphocytes	N/A	2.024	2.308	N/A
Concentration of cholesterol	N/A	1.251	1.867	1.2
Shape change of tumor cell lines	N/A	-1.997	N/A	-2.313
Accumulation of leukocytes	N/A	1.619	1.307	1.344
Respiratory system development	N/A	-0.786	-1.236	-2.183
Cell death of immune cells	-0.706	-1.691	-1.741	0.044
Ataxia	N/A	1.414	2.759	N/A
Migration of cancer cells	N/A	-0.675	-0.845	-2.647
Accumulation of blood cells	N/A	1.815	1.187	1.154
Quantity of blood cells	N/A	2.301	1.532	0.316
Congenital malformation of genitourinary system	N/A	1.723	2.413	N/A
Quantity of myeloid cells	N/A	1.8	1.314	1.015
Familial congenital malformation	N/A	1.511	2.167	0.44
Lymphoma	N/A	1.249	1.875	0.959
Solid tumor	N/A	1.85	1.76	0.472
Interaction of tumor cell lines	N/A	-0.956	-1.859	-1.263
B-cell neoplasm	N/A	1.069	1.688	1.315
Concentration of lipid	-0.506	0.644	1.376	1.524
Production of reactive oxygen species	-0.518	1.721	0.45	1.324
Migration of tumor cell lines	-0.526	0.159	-0.872	-2.451
Growth failure or short stature	N/A	1.278	2.722	N/A
Migration of breast cancer cell lines	0.128	-0.741	-1.279	-1.848
Tumorigenesis of lymphocytes	N/A	1.229	1.79	0.975
Binding of endothelial cells	N/A	-1.614	-1.606	-0.759
Fibrosis	N/A	-1.313	-1.695	-0.967
Development of genital tumor	N/A	0.936	1.289	1.746
Interaction of mononuclear leukocytes	N/A	2.035	0.618	1.312
Growth of embryo	N/A	-1.696	-2.264	N/A
Left ventricular dysfunction	N/A	0.69	1.303	1.964
Lower respiratory tract disorder	N/A	1.697	N/A	2.249
Endocrine carcinoma	N/A	1.969	1.969	N/A
Endocrine cancer	N/A	1.969	1.969	N/A
Binding of leukocytes	N/A	1.98	0.655	1.3
Lymphoreticular neoplasm	N/A	1.054	1.575	1.302
Secretion of molecule	-1.238	1.078	0.874	0.732
Binding of tumor cell lines	N/A	-0.865	-1.78	-1.269
Cell movement of tumor cell lines	-0.323	0.403	-0.77	-2.394
Development of artery	N/A	-1.071	-1.304	-1.513
Intraabdominal organ tumor	0.631	1.411	1.619	0.221
Survival of neural cells	N/A	-1.19	-0.997	-1.693
Development of lung tumor	N/A	1.645	1.983	-0.251
Chronic inflammatory disorder	N/A	-1.705	-1.356	-0.816
Dermatitis	N/A	-1.19	-1.59	-1.087
Development of gastrointestinal tract	N/A	-1.019	-2.051	-0.792
Gastrointestinal carcinoma	N/A	1.866	1.601	0.383
Papillary neoplasm	N/A	1.275	0.686	1.882
Cell movement of tumor cells	N/A	-0.604	-0.721	-2.517
Growth of malignant tumor	N/A	1.485	1.918	0.438
Cancer of head	N/A	1.444	1.79	0.587
Cell death of brain	N/A	-1.943	-1.853	N/A
Skin tumor	N/A	1.427	1.18	1.181
Blue round small cell tumor	N/A	1.97	1.526	-0.277
Ductal carcinoma	N/A	1.795	1.731	0.247
Colitis	N/A	-1.947	-1.51	-0.305
Brain cancer	N/A	1.461	1.807	0.494
Development of digestive system	N/A	-0.85	-1.698	-1.192
Genitourinary adenocarcinoma	N/A	1.463	1.195	1.067
Abnormality of adipose tissue	N/A	1.022	1.409	1.286
Synthesis of nitric oxide	N/A	-1.134	-1.008	-1.549
Binding of blood cells	N/A	1.739	0.446	1.504
Abnormality of endometrium	N/A	1.979	1.709	N/A
Cancer of cells	0.99	-0.515	-1.378	-0.799
Soft tissue lesion	N/A	1.666	1.646	0.367
Abdominal adenocarcinoma	N/A	1.706	1.663	0.29
Growth of neurites	N/A	-0.659	-1.617	-1.381
Abdominal neoplasm	N/A	1.419	1.608	0.617
Brain lesion	N/A	1.628	1.36	0.598
Liver tumor	N/A	1.093	1.358	1.127
Abnormal abdomen morphology	N/A	1.271	2.061	0.241
Inflammation of lung	N/A	-0.789	-1.348	-1.431
Synaptic transmission	N/A	N/A	-1.6	-1.962
Skin lesion	N/A	1.498	0.71	1.348
Astrocytoma	N/A	-1.4	-0.934	-1.219
Quantity of connective tissue cells	0.97	-1.098	-1.13	0.354
B cell cancer	N/A	1.153	1.599	0.768
Malignant solid organ tumor	N/A	1.515	1.306	-0.669
Adhesion of connective tissue cells	N/A	N/A	-3.481	N/A
Cellular infiltration by leukocytes	N/A	-1.044	-1.422	-1.011
Colon carcinoma	N/A	1.539	1.539	0.391
Hepatobiliary neoplasm	N/A	0.979	1.358	1.127
Migration of endothelial cells	N/A	-1.354	-2.034	-0.053
Invasion of cells	-0.169	0.114	-1.099	-2.05
Inflammation of respiratory system component	N/A	-0.631	-1.243	-1.535
Neurotransmission	N/A	N/A	-1.363	-2.041
Polyarthritis	N/A	-1.169	-1.762	-0.469
Vaso-occlusion	N/A	1.385	0.849	1.165
Growth of epithelial tissue	N/A	-0.193	-1.898	-1.307
Familial skeletal dysplasia	N/A	1.698	1.698	N/A
Metastasis of cells	N/A	-0.618	-1.919	-0.859
Neoplasia of blood cells	N/A	0.829	1.212	1.353
Neoplasia of leukocytes	N/A	0.971	1.65	0.759
Extrapulmonary squamous cell carcinoma	N/A	-0.97	-0.97	-1.432
Congenital anomalies of kidney and urinary tract	N/A	1.567	1.803	N/A
Apoptosis of tumor cells	N/A	0.708	1.329	1.332
Branching of neurons	N/A	-1.211	-2.141	N/A
Head and neck tumor	N/A	0.535	1.603	-1.212
Bone mineral density	-1.432	N/A	-1.907	N/A
Damage of lung	N/A	1.603	N/A	1.721
Dendritic growth/branching	-1.067	N/A	N/A	-2.25
Metabolism of membrane lipid derivative	N/A	N/A	1.472	1.839
Cell death of blood cells	N/A	-1.667	-1.614	0.03
Cell survival	N/A	-0.335	-2.012	-0.951
Quantity of granulocytes	N/A	1.476	1.468	0.348
Pancreaticobiliary neoplasm	N/A	1.514	1.434	-0.334
Sensory disorders	N/A	1.4	1.527	0.352
Myeloid or lymphoid neoplasm	N/A	0.657	1.278	1.342
Extracranial solid tumor	0.657	1.341	1.091	0.182
Expression of RNA	N/A	-0.579	-2.175	-0.509
High grade astrocytoma	N/A	-1.4	-0.934	-0.928
Morphogenesis of embryonic tissue	N/A	-0.425	-0.425	-2.412
Morphogenesis of embryo	N/A	-0.425	-0.425	-2.412
Glioma cancer	N/A	-1.4	-0.905	-0.928
Adhesion of blood cells	N/A	1.72	0.607	0.906
Pancreatobiliary adenocarcinoma	N/A	1.615	1.555	-0.052
Upper gastrointestinal tract tumor	N/A	1.42	1.311	0.479
Quantity of protein in blood	1.757	0.86	-0.153	-0.433
Migration of melanoma cell lines	N/A	N/A	-2.132	-1.068
Head and neck cancer	N/A	1.393	1.698	-0.105
Prostatic carcinoma	N/A	1.387	0.728	1.067
Survival of organism	N/A	1.497	0.716	-0.967
Cellular infiltration by macrophages	N/A	-0.872	-1.134	-1.172
Cell movement of endothelial cells	N/A	-1.223	-1.903	-0.051
Digestive organ tumor	N/A	1.204	1.407	0.559
Cartilage development	N/A	-0.619	-1.168	-1.382
Collapse of growth cone	N/A	-0.749	-0.881	-1.524
Systolic pressure	N/A	3.149	N/A	N/A
Ventricular dysfunction	N/A	0.604	1.125	1.393
Cell movement of smooth muscle cells	N/A	-0.655	-1.791	-0.673
Inflammation of organ	N/A	-1.197	-1.24	-0.655
Colorectal cancer	N/A	1.2	1.329	0.56
Malignant neoplasm of large intestine	N/A	1.2	1.329	0.56
Breast or ovarian carcinoma	N/A	1.556	1.165	0.368
Metabolism of prostaglandin	N/A	2.114	N/A	0.971
Transcription of RNA	N/A	-0.569	-2.294	-0.221
Pelvic tumor	N/A	1.031	0.889	1.148
Stomach tumor	N/A	1.109	1.109	0.849
Cell movement of epithelial cells	N/A	1.564	0.842	0.655
Quantity of bone	-0.478	-0.657	-1.612	-0.312
Quantity of macrophages	N/A	0.895	0.982	1.157
Development of vasculature	-0.093	-0.207	-1.353	-1.363
Pancreaticobiliary cancer	N/A	1.356	1.307	-0.346
Pancreaticobiliary carcinoma	N/A	1.356	1.307	-0.346
Prostatic tumor	N/A	0.807	0.982	1.219
Congenital anomaly of digit	N/A	2.997	N/A	N/A
Intestinal cancer	N/A	1.153	1.282	0.56
Cell viability	N/A	-0.275	-1.9	-0.819
Sensory loss	N/A	N/A	2.989	N/A
Development of exocrine gland	N/A	2.15	0.814	N/A
Infarction	N/A	0.923	1.334	0.694
Adhesion of immune cells	N/A	1.603	0.544	0.804
Orientation of cells	N/A	-0.726	-2.161	0.061
Occlusion of blood vessel	N/A	1.29	0.746	0.905
Proliferation of neuronal cells	N/A	-0.428	-1.394	-1.119
B-cell lymphoma	N/A	0.948	1.992	N/A
Disorder of pregnancy	N/A	-1.129	-0.913	-0.896
Activation of T lymphocytes	N/A	1.187	1.334	0.404
Quantity of enzyme	1.98	N/A	N/A	-0.943
Vascularization	N/A	1.574	0.629	-0.713
Colony formation	N/A	0.695	0.762	-1.458
Migration of vascular cells	N/A	-0.729	-1.9	0.271
Cell movement of breast cancer cell lines	-0.055	-0.298	-0.938	-1.605
Synthesis of prostaglandin E2	N/A	1.616	N/A	1.275
Cell movement of muscle cells	N/A	-0.604	-1.729	-0.543
Colony formation of cells	N/A	0.765	0.989	-1.118
Cellular infiltration by blood cells	N/A	-0.955	-1.136	-0.779
Lung tumor	N/A	1.531	0.949	0.386
Benign connective or soft tissue neoplasm	N/A	1.432	1.432	N/A
Immune mediated inflammatory disease	N/A	-1.026	-1.625	-0.213
Interaction of endothelial cells	N/A	-1.421	-1.442	N/A
Invasive cancer	N/A	-0.462	-1.535	-0.858
Quantity of carbohydrate	N/A	0.92	1.381	0.552
Sensory system development	N/A	-0.605	-0.352	-1.883
Differentiation of tumor cell lines	N/A	-0.77	-1.605	-0.461
Myocardial dysfunction	N/A	0.358	0.871	1.6
Skin cancer	N/A	1.217	0.934	-0.669
Breast or gynecological cancer	N/A	1.474	0.755	-0.575
Growth of organism	N/A	-0.72	-1.47	-0.606
Formation of mammary gland	N/A	2.019	0.776	N/A
Inflammatory response	N/A	-0.437	-0.994	-1.355
Internalization by tumor cell lines	N/A	1.029	-0.083	-1.662
Cell death of cortical neurons	N/A	-1.45	-1.313	N/A
Recruitment of granulocytes	N/A	1.635	0.757	0.357
Metastasis	N/A	-0.441	-1.546	-0.762
Advanced malignant tumor	N/A	-0.439	-1.541	-0.762
Aggregation of blood cells	N/A	0.684	0.714	1.343
Progressive neuropathy	N/A	1.969	N/A	0.768
Progressive motor neuropathy	N/A	1.969	N/A	0.768
Cell movement of connective tissue cells	N/A	-1.187	-1.548	N/A
Quantity of neutrophils	N/A	0.943	1.45	0.331
Quantity of lymphatic system cells	-0.335	1.171	0.525	-0.693
Neoplasia of tumor cell lines	N/A	-0.162	-1.545	-1.009
Angiogenesis	N/A	-0.153	-1.299	-1.263
Cell proliferation of T lymphocytes	N/A	-0.391	-1.047	-1.27
Infection of mammalia	N/A	-0.979	-0.717	-1.006
Lung lesion	0.861	0.947	0.111	-0.773
Epithelial neoplasm	N/A	2.685	N/A	N/A
Pancreatic lesion	N/A	1.193	1.168	0.323
Genital tumor	N/A	0.829	0.969	0.883
Activation of blood cells	N/A	0.828	1.183	0.657
Activation of lymphatic system cells	N/A	0.932	1.517	0.217
Polarization of cells	N/A	-0.443	-1.788	0.431
Recruitment of neutrophils	N/A	2.119	N/A	0.537
Accumulation of cells	N/A	1.086	0.385	1.156
Limb development	N/A	1.184	0.363	1.066
Cellular infiltration	N/A	-0.792	-1.073	-0.743
Migration of smooth muscle cells	N/A	-0.454	-1.528	-0.615
Quantity of mononuclear leukocytes	N/A	1.279	0.799	-0.515
Malignant genitourinary solid tumor	N/A	1.547	0.8	0.231
Amyloidosis	N/A	0.499	N/A	2.072
Quantity of epithelial tissue	N/A	1.601	0.966	N/A
Female genital tract cancer	N/A	1.432	1.131	N/A
Abnormal growth in endometrium	N/A	1.432	1.131	N/A
Cell death of endothelial cells	N/A	1.245	1.233	-0.074
Male genital neoplasm	N/A	0.756	0.915	0.866
Tumorigenesis of gastrointestinal tumor	N/A	2.536	N/A	N/A
Quantity of lymphocytes	-0.186	0.938	0.445	-0.966
Mesenchymal tumor	N/A	1.054	1.471	N/A
Neurodegeneration	N/A	1.057	1.466	N/A
Degeneration of nervous system	N/A	1.095	1.427	N/A
Mediastinal lesion	N/A	-1.103	-1.419	N/A
Neurogenic lesion	N/A	1.33	1.126	-0.062
Endocytosis	N/A	1.406	-0.446	-0.662
Activation of mononuclear leukocytes	N/A	0.72	1.437	0.355
Differentiation of muscle	N/A	-0.781	-1.715	N/A
Gastrointestinal tract cancer	N/A	1.045	0.986	0.459
Breast or colorectal cancer	N/A	1.289	0.951	-0.249
Aggregation of cells	N/A	-0.732	-1.322	0.419
Acute leukemia	N/A	-2.416	N/A	0.057
Pelvic cancer	N/A	1.018	0.419	1.035
Inflammatory Bowel Disease	N/A	-1.649	-0.57	-0.243
Occlusion of artery	N/A	1.136	0.592	0.73
Non-Hodgkin lymphoma	N/A	0.559	1.167	-0.723
Movement of vascular endothelial cells	N/A	-0.329	-1.654	0.459
Metastasis of tumor cell lines	N/A	-0.272	-1.481	-0.687
Inflammation of absolute anatomical region	-0.161	-1.013	-1.084	-0.181
Metabolism of eicosanoid	N/A	1.421	0.508	0.505
Migration of muscle cells	N/A	-0.448	-1.508	-0.476
Interaction of phagocytes	N/A	1.285	N/A	1.142
Development of tumor cell lines	N/A	0.685	0.49	-1.243
Cell movement of lymphatic system cells	-1.639	0.18	-0.585	N/A
Recruitment of phagocytes	N/A	1.62	0.443	0.336
Migration of blood cells	N/A	-0.082	-1.128	-1.187
Liver lesion	1	0.47	0.626	0.298
Activation of lymphocytes	N/A	0.844	1.41	0.136
Cell viability of neurons	N/A	-1.29	-1.09	N/A
Hematologic cancer	N/A	0.492	0.986	0.897
Respiratory system tumor	N/A	1.407	0.724	0.239
Growth of tumor	N/A	1.074	0.607	-0.687
Formation of kidney	N/A	-0.532	-0.496	-1.339
Development of urinary tract	N/A	-0.532	-0.496	-1.339
Function of T lymphocytes	N/A	1.089	0.993	0.277
Cell viability of blood cells	N/A	-1.231	-1.121	N/A
Synthesis of prostaglandin E	N/A	N/A	1.267	1.085
Non-squamous lung carcinoma	N/A	2.008	N/A	0.342
Lupus erythematosus	N/A	-1.234	-1.112	N/A
Damage of axons	N/A	N/A	N/A	2.345
Sarcoma	N/A	1.027	1.316	N/A
Mature lymphocytic neoplasm	N/A	1	1.342	N/A
Vascular lesion	N/A	0.981	0.433	0.928
Bone lesion	N/A	1.456	N/A	0.881
Lung injury	N/A	N/A	N/A	2.336
Inflammation of adipose tissue	N/A	N/A	N/A	2.335
Metabolism of polysaccharide	N/A	N/A	-1.949	-0.365
Proliferation of neural cells	N/A	0.405	-0.846	-1.055
Tumorigenesis of reproductive tract	N/A	1.08	0.937	0.287
Female genital neoplasm	N/A	1.08	0.937	0.287
Formation of gland	N/A	1.965	0.337	N/A
Apoptosis of connective tissue cells	N/A	1.427	0.874	N/A
Hematopoietic neoplasm	N/A	0.68	0.848	0.766
Immune response of cells	N/A	1.091	-0.547	0.655
Neuronal cell death	-0.452	-1.067	-0.338	-0.432
Leukocyte migration	N/A	-0.087	-1.082	-1.119
Endothelial cell development	N/A	-0.01	-1.002	-1.272
Multiple cancers	N/A	1.117	0.348	-0.816
Breast carcinoma	N/A	1.342	0.926	0
Vasculogenesis	N/A	-0.005	-1.3	-0.963
Intestinal carcinoma	N/A	N/A	1.731	0.517
Cell movement of blood cells	N/A	-0.072	-1.068	-1.108
Binding of mononuclear leukocytes	N/A	1.458	N/A	0.788
Colon cancer	N/A	0.926	1.098	0.218
Synthesis of carbohydrate	-0.849	N/A	-1.059	0.329
Gastrointestinal tumor	1.041	0.371	0.555	0.266
Acute respiratory disorder	N/A	N/A	1.23	1
Cell movement of antigen presenting cells	N/A	-0.419	-0.684	-1.125
Development of endothelial tissue	N/A	-0.009	-0.935	-1.28
Growth of lesion	N/A	0.932	0.522	-0.75
Development of malignant neoplasm of lung	N/A	N/A	2.201	N/A
Breast cancer	N/A	0.935	0.301	-0.963
Systemic autoimmune syndrome	N/A	-0.505	-1.212	-0.48
Urogenital cancer	N/A	1.465	0.73	N/A
Gastrointestinal adenocarcinoma	N/A	1.091	1.091	N/A
Tubulation of cells	N/A	N/A	-1.685	-0.496
Connective tissue tumor	N/A	0.821	1.064	-0.287
Cell proliferation of tumor cell lines	N/A	0.544	-0.636	-0.98
Cellular homeostasis	N/A	1.27	0.611	0.275
Migration of epithelial cells	N/A	2.15	N/A	N/A
Lymphocytic cancer	N/A	0.55	1.23	0.367
Malignant lymphocytic neoplasm	N/A	0.55	1.23	0.367
Activation of cells	N/A	0.967	0.898	0.282
Myelodysplastic syndrome or leukemia	N/A	-1.086	N/A	1.056
Leukemia	N/A	-1.086	N/A	1.056
Assembly of cells	N/A	0.104	-0.921	-1.114
Breast or ovarian cancer	N/A	0.952	0.348	-0.816
Cell movement of macrophages	-1	0.049	-0.292	-0.773
Invasion of tumor	N/A	1.28	0.544	-0.288
Tumorigenesis of tissue	N/A	N/A	2.092	N/A
Cell movement of fibroblasts	N/A	-0.908	-1.183	N/A
Breast or pancreatic cancer	N/A	0.98	0.459	-0.651
Lung cancer	0.106	0.983	0.423	0.575
Proliferation of connective tissue cells	N/A	-0.542	-0.868	-0.674
Internalization of cells	N/A	0.844	-1.079	-0.161
Pancreatic tumor	N/A	1.033	1.001	0.048
Extraadrenal retroperitoneal tumor	N/A	0.733	0.891	-0.458
Fibrogenesis	N/A	-0.686	-0.442	-0.95
Proliferation of progenitor cells	N/A	0.664	0.042	-1.372
Hypersensitive reaction	N/A	1.071	0.772	-0.232
Liquid tumor	N/A	-1.051	N/A	1.021
Malignant connective or soft tissue neoplasm	N/A	0.852	1.137	-0.077
Engulfment of cells	N/A	1.319	-0.737	N/A
T-cell non-Hodgkin lymphoma	N/A	0.71	1.282	-0.038
Benign oral disorder	N/A	N/A	2.03	N/A
Infection by coronavirus	N/A	0.863	1.129	-0.037
Inflammation of respiratory system	N/A	-0.728	-1.296	N/A
Proliferation of cancer cells	N/A	0.922	1.1	N/A
Proliferation of smooth muscle cells	N/A	-0.056	-0.803	-1.162
Intrathoracic organ tumor	0.468	0.992	0.558	N/A
Quantity of cells	0.291	1.315	0.077	0.334
Movement of progenitor cells	N/A	N/A	N/A	-2.01
Development of epithelial tissue	N/A	0.172	-0.82	-1.012
Secretion of eicosanoid	-2	N/A	N/A	N/A
Axonogenesis	N/A	1.411	0.101	-0.486
Morphogenesis of cardiovascular system	N/A	0.936	-0.239	0.816
Proliferation of blood cells	N/A	0.81	0.621	-0.553
Assembly of organelle	N/A	-0.797	-0.806	-0.379
Mineralization of bone	-1.981	N/A	N/A	N/A
Development of genitourinary system	N/A	0.687	-0.44	-0.847
Midline defect	N/A	N/A	N/A	1.973
Invasion of tumor cells	N/A	1.073	0.277	-0.622
Benign pelvic disease	N/A	1.969	N/A	N/A
Benign uterine disease	N/A	1.969	N/A	N/A
Quantity of Ca2+	N/A	-0.629	-0.471	-0.869
Left heart disease	N/A	0.12	0.707	1.14
Abnormality of left ventricle	N/A	0.12	0.707	1.14
Left ventricular heart disease	N/A	0.12	0.707	1.14
Development of connective tissue cells	0.789	-0.215	-0.359	-0.6
Nervous system neoplasm	N/A	0.492	0.434	-1.035
Brain tumor	N/A	0.441	0.916	-0.602
Export of molecule	N/A	N/A	N/A	1.958
Apoptosis of epithelial cells	N/A	1.147	0.552	0.242
Proliferation of epithelial cells	N/A	0.677	-1.093	-0.171
Response of antigen presenting cells	N/A	0.829	-0.6	-0.512
Recruitment of cells	N/A	0.715	-0.539	0.684
Mass of organism	N/A	1.403	0.088	0.446
Familial encephalopathy	N/A	N/A	0.931	0.997
Vascularization of absolute anatomical region	N/A	1.131	0.066	-0.73
Intrathoracic malignant tumor	N/A	0.935	0.471	0.515
Weight loss	0.391	-0.153	0.962	-0.408
Abnormal metabolism	N/A	N/A	-1.905	N/A
Response of phagocytes	N/A	0.328	-0.953	-0.618
Cell movement of neurons	N/A	N/A	-1.893	N/A
Organization of actin cytoskeleton	N/A	1.485	N/A	-0.397
Metastatic solid tumor	N/A	-0.119	-1.178	-0.585
Cancer of tumor cell lines	N/A	-0.339	-1.541	N/A
Proliferation of vascular cells	N/A	-0.449	-0.506	-0.924
Genitourinary tumor	N/A	0.938	0.689	0.248
Stroke	N/A	N/A	1.872	N/A
Valvulopathy	N/A	0.386	1.015	0.469
Quantity of metal	N/A	-0.348	-0.301	-1.209
Morphogenesis of nervous tissue	N/A	N/A	N/A	-1.851
Subcutaneous tumor	N/A	0.497	0.763	0.589
Function of lymphocytes	N/A	0.806	0.756	-0.285
Function of lymphatic system cells	N/A	0.806	0.756	-0.285
Morphogenesis of epithelial tissue	N/A	1.558	0.282	N/A
Connective or soft tissue tumor	N/A	0.654	0.887	-0.283
Quantity of B lymphocytes	N/A	-0.051	-0.322	-1.45
Outgrowth of axons	N/A	N/A	-0.455	-1.361
Migration of progenitor cells	N/A	N/A	N/A	-1.811
Lymphopoiesis	-1.056	0.475	0.278	N/A
Ductal neoplasm	N/A	1.795	N/A	N/A
Atherosclerosis	N/A	0.805	0.364	0.626
Development of reproductive system	N/A	1.582	0.124	-0.089
Ulcer	N/A	0.896	0.896	N/A
Recruitment of blood cells	N/A	1.001	-0.385	0.406
Breast or gastric cancer	N/A	0.728	0.098	-0.963
Hematopoiesis of mononuclear leukocytes	-0.991	0.422	0.206	-0.165
Polarization of leukocytes	N/A	-0.422	-1.359	N/A
Formation of filaments	N/A	-0.701	-0.271	-0.798
Quantity of connective tissue	0.263	-0.16	-0.921	0.416
Activation of leukocytes	N/A	0.379	0.884	0.495
Diabetes mellitus	N/A	-0.054	-1.14	-0.561
Migration of vascular endothelial cells	N/A	-0.135	-1.191	0.424
Lipolysis	-1.725	N/A	N/A	N/A
Proliferation of immune cells	N/A	0.7	0.58	-0.433
Cell death of connective tissue cells	N/A	1.391	0.315	N/A
Cell viability of tumor cell lines	N/A	0.251	-1.451	N/A
Extrahepatic metastasis	N/A	-0.216	-0.949	-0.532
Progression of tumor	N/A	-0.189	-0.536	-0.966
Recruitment of leukocytes	N/A	1.005	-0.112	0.569
Development of lung carcinoma	N/A	1.673	N/A	0
Cardiovascular neoplasm	N/A	N/A	1.673	N/A
Differentiation of muscle cells	N/A	-0.469	-1.201	N/A
Quantity of bone cells	0.555	-0.328	-0.784	N/A
Scar tissue	N/A	-0.532	-1.131	N/A
Quantity of progenitor cells	N/A	N/A	-0.587	-1.061
Interaction of epithelial cells	N/A	N/A	N/A	-1.639
Advanced malignant solid tumor	N/A	0.011	-1.041	-0.585
Neuromuscular disease	N/A	0.773	0.645	0.21
Cell spreading of tumor cell lines	N/A	-1.625	N/A	N/A
Cancer of secretory structure	N/A	1.033	0.501	0.091
Intracranial lesion	N/A	-0.083	0.67	-0.864
Formation of eye	N/A	0.384	0.903	-0.329
Atherosclerotic lesion	N/A	0.834	0.371	0.41
Sclerotic lesion	N/A	0.834	0.371	0.41
Central nervous system solid tumor	N/A	0.038	0.42	-1.149
Proliferation of mononuclear leukocytes	N/A	0.531	0.39	-0.685
Cell movement of leukocytes	N/A	0.102	-0.769	-0.73
Guidance of axons	N/A	N/A	0.744	0.853
Thoracic neoplasm	N/A	0.992	0.558	0.047
Synthesis of fatty acid	N/A	1.398	N/A	0.198
Malignant neoplasm of retroperitoneum	N/A	0.473	0.895	0.218
Recruitment of myeloid cells	N/A	1.314	0.212	0.056
Function of mononuclear leukocytes	N/A	0.527	0.496	-0.548
Tubulation of endothelial cells	N/A	N/A	-1.284	-0.276
Interaction of DNA	N/A	-0.538	-0.927	-0.08
Abnormality of cartilage tissue	N/A	N/A	N/A	1.544
Bone deformity	N/A	0.762	0.762	N/A
Malignant neoplasm of respiratory system	0.106	0.849	0.164	0.405
Adhesion of epithelial cells	N/A	N/A	N/A	-1.524
Quantity of CD4+ T-lymphocytes	N/A	0.599	0.079	0.841
Fibrosis of liver	N/A	-1.518	N/A	N/A
Gonadal tumor	N/A	0.798	0.627	-0.089
Arteriosclerosis	N/A	0.656	0.23	0.625
Glioma	N/A	-0.275	-0.404	-0.828
Head lesion	N/A	N/A	1.504	N/A
Damage of blood vessel	N/A	N/A	N/A	1.498
Squamous-cell carcinoma	N/A	0.9	0.575	0.015
Extraintestinal functional disorder	N/A	N/A	N/A	1.472
Binding of DNA	N/A	-0.533	-0.92	-0.002
Cell movement of dermal cells	N/A	1.447	N/A	N/A
Congenital anomaly of eye	N/A	N/A	1.442	N/A
T-cell malignant neoplasm	N/A	-0.197	0.536	-0.708
Cell movement of mononuclear leukocytes	N/A	0.585	-0.288	-0.567
Colon tumor	N/A	-0.282	-0.024	-1.133
Cellular infiltration by granulocytes	N/A	0.193	-0.918	0.324
Accumulation of myeloid cells	N/A	1.05	0.209	0.172
Cancer	N/A	0.839	0.537	-0.053
Cell movement of lymphocytes	N/A	0.259	-0.508	-0.657
Damage of digestive system	N/A	-1.421	N/A	N/A
Activation of phagocytes	N/A	0.182	0.137	1.101
Cell movement of neuroglia	N/A	N/A	N/A	-1.417
Familial neurological disorder	N/A	-0.075	0.713	0.625
Activation of myeloid cells	N/A	-0.516	-0.531	0.356
Chemorepulsion	N/A	N/A	N/A	-1.402
Immune response of antigen presenting cells	N/A	0.807	-0.19	-0.398
Systemic lupus erythematosus	N/A	-0.747	-0.647	N/A
Long-term potentiation	N/A	N/A	N/A	-1.382
Immune response of phagocytes	N/A	0.236	-0.573	-0.571
Urinary tract cancer	N/A	0.378	1	N/A
T cell migration	N/A	0.59	-0.534	-0.253
Quantity of neurons	N/A	0.786	0.39	-0.2
Ovarian tumor	N/A	0.905	0.464	0
Migration of connective tissue cells	N/A	N/A	-1.361	N/A
Rho protein signal transduction	N/A	N/A	N/A	1.36
Disorder of basal ganglia	N/A	-0.339	-0.018	0.997
Quantity of T lymphocytes	0.114	0.807	0.219	0.207
Cell death of lymphocytes	-0.334	-0.496	-0.514	N/A
Glucose tolerance	-1.342	N/A	N/A	N/A
Vascular tumor	N/A	N/A	1.342	N/A
Development of respiratory tract	N/A	1.342	N/A	N/A
Interaction of lymphocytes	N/A	N/A	N/A	1.337
Secondary neoplasm of digestive system	N/A	0	-0.333	1
Hypertrophy	N/A	-0.337	-0.337	-0.655
Cell proliferation of breast cancer cell lines	N/A	-0.155	-0.576	-0.597
Cell death of mononuclear leukocytes	0.042	-0.586	-0.698	N/A
Allergy	N/A	-0.197	N/A	-1.114
Proliferation of lymphocytes	N/A	0.42	0.28	-0.609
Morphogenesis of head	N/A	-0.218	-1.091	N/A
Infiltration by neutrophils	N/A	0.206	-0.815	0.285
Maturation of cells	N/A	1.199	-0.059	-0.046
Proliferation of tumor cells	N/A	0.29	0.097	-0.915
Density of dendritic spines	N/A	N/A	N/A	-1.299
Synaptic transmission of hippocampal neurons	N/A	N/A	N/A	-1.294
Abnormality of skin morphology	N/A	0.505	-0.066	-0.722
Cellular infiltration by phagocytes	N/A	-0.191	-0.795	-0.306
Development of Visual system	N/A	0.384	0.903	N/A
Central nervous system cancer	N/A	0.135	0.844	-0.306
Chemotaxis of neurons	N/A	N/A	N/A	-1.276
Binding of myeloid cells	N/A	N/A	N/A	1.267
Upper gastrointestinal tract cancer	N/A	-0.152	-0.555	-0.555
Quantity of bone tissue	N/A	-0.328	-0.784	0.147
Development of sensory organ	N/A	0.291	0.548	-0.406
Extrapancreatic neuroendocrine tumor	N/A	1.242	N/A	N/A
Formation of skin	N/A	0.258	0.337	0.64
Encephalitis	N/A	0.955	0.026	0.243
Synthesis of DNA	N/A	1.009	0.208	N/A
Formation of hair follicle	N/A	-1.211	N/A	N/A
Migration of mononuclear leukocytes	N/A	0.915	0.066	-0.226
Visceral metastasis	N/A	0.211	-0.661	0.334
Mammary tumor	N/A	0.862	0.3	-0.042
Disorder of coronary artery	N/A	-0.6	-0.6	N/A
Rheumatic Disease	N/A	0.438	0.041	0.715
Pancreatic mass	N/A	1.193	N/A	N/A
Proliferation of lymphatic system cells	N/A	0.281	0.137	-0.774
Familial central nervous system disease	N/A	N/A	1.182	N/A
Quantity of metal ion	N/A	-0.256	-0.211	-0.712
Anogenital cancer	N/A	0.705	0.109	0.365
Genital tract cancer	N/A	0.705	0.109	0.365
Adhesion of myeloid cells	N/A	0.122	-0.656	0.399
Activation of connective tissue cells	N/A	0.624	-0.278	0.275
Growth of vessel	N/A	0.437	0.525	0.214
Hematologic cancer of cells	N/A	0.195	0.611	0.367
Differentiation of epithelial cells	N/A	0.696	0.475	N/A
Lymphatic system tumor	N/A	-0.112	0.597	-0.461
Lymphocyte migration	N/A	0.796	-0.084	-0.284
Protein kinase cascade	N/A	N/A	-1.025	-0.137
Formation of actin stress fibers	N/A	0.982	N/A	0.174
Neoplasia of epithelial cells	N/A	0.724	0.418	0.014
Pancreatic ductal carcinoma	N/A	1.154	N/A	N/A
Pancreatic ductal adenocarcinoma	N/A	1.154	N/A	N/A
Glycolysis of cells	-1.154	N/A	N/A	N/A
Apoptosis of neurons	N/A	-0.321	0.621	0.205
Formation of vascular lesion	N/A	N/A	0.669	0.472
Chemorepulsion of axons	N/A	N/A	N/A	-1.14
Migration of neuronal progenitor cells	N/A	N/A	N/A	-1.129
Reorganization of cytoskeleton	N/A	0.756	N/A	-0.371
Head and neck carcinoma	N/A	0.555	0.57	N/A
Cell viability of leukocytes	N/A	N/A	-1.121	N/A
Hyperplasia of blood cells	1.117	N/A	N/A	N/A
Rheumatoid arthritis	N/A	-0.261	-0.588	-0.261
Small GTPase mediated signal transduction	N/A	0.224	0.033	0.85
Interaction of blood platelets	N/A	N/A	-0.222	0.885
Branching of epithelial tissue	N/A	-0.381	-0.726	N/A
Degeneration of cells	N/A	0.706	0.401	N/A
Acute lymphoblastic leukemia	N/A	N/A	N/A	-1.103
Lymphocytic leukemia	N/A	N/A	N/A	-1.103
Differentiation of epithelial tissue	N/A	0.87	0.23	N/A
Neurological signs	N/A	-0.141	0.149	-0.808
Heart rate	N/A	N/A	N/A	1.095
Differentiation of osteoclasts	N/A	N/A	-0.486	0.606
Intestinal adenocarcinoma	N/A	N/A	1.091	N/A
Resorption of bone	1.091	N/A	N/A	N/A
Remodeling of bone	1.091	N/A	N/A	N/A
Development of cerebral cortex	N/A	N/A	-1.089	N/A
Cell movement of phagocytes	N/A	0.258	-0.372	-0.438
Abnormality of limb bone	N/A	1.067	N/A	N/A
Cell proliferation of sarcoma cell lines	-1.067	N/A	N/A	N/A
Accumulation of carbohydrate	1.067	N/A	N/A	N/A
Cell proliferation of bone cancer cell lines	-1.067	N/A	N/A	N/A
Contact repulsion	N/A	N/A	N/A	1.067
Function of phagocytes	N/A	N/A	-1.067	N/A
Migration of neuroglia	N/A	N/A	N/A	-1.051
Cell proliferation of fibroblasts	N/A	-0.699	-0.348	N/A
Permeability of vascular system	N/A	N/A	N/A	1.046
Invasion of prostate cancer cell lines	N/A	N/A	N/A	-1.043
Development of cardiovascular tissue	N/A	N/A	-1.041	N/A
Synthesis of eicosanoid	N/A	1.015	N/A	-0.025
Immune response of leukocytes	N/A	0.613	-0.082	0.344
Lymphoid cancer	N/A	-0.139	0.532	-0.365
Growth of connective tissue	N/A	-0.133	-0.511	-0.389
Cellular infiltration by myeloid cells	N/A	-0.264	-0.755	0.013
Infarction of heart	N/A	0.168	0.764	0.099
Migration of antigen presenting cells	N/A	0.448	-0.008	-0.573
Vascularization of eye	N/A	N/A	0.173	-0.85
Colony formation of tumor cell lines	N/A	0.419	0.603	N/A
Quantity of nervous tissue	N/A	0.702	0.312	N/A
Myocardial infarction	N/A	-0.027	0.603	0.382
Lymphohematopoietic neoplasia	N/A	0.238	0.418	0.356
Inflammation of central nervous system	N/A	0.838	0.088	0.083
Growth of skin	N/A	0.888	0.113	N/A
Behavioral deficit	1	N/A	N/A	N/A
Oral tumor	N/A	N/A	1	N/A
Activation of antigen presenting cells	N/A	0.375	0.076	0.545
Flux of lipid	N/A	N/A	N/A	0.996
Aggregation of blood platelets	N/A	0.064	N/A	0.926
Quantity of tumor	N/A	0.988	N/A	N/A
Quantity of hematopoietic progenitor cells	N/A	N/A	N/A	-0.987
Prostate cancer	N/A	0.281	-0.226	0.478
Benign skin lesion	N/A	0.981	N/A	N/A
Engulfment of phagocytes	N/A	N/A	N/A	0.974
Production of protein	N/A	0.387	0.055	0.526
Thrombocytopenia	N/A	N/A	N/A	-0.968
Function of leukocytes	N/A	0.019	-0.195	-0.753
Wound	N/A	0.074	-0.695	0.196
Binding of vascular endothelial cells	N/A	-0.5	-0.464	N/A
Disorder of blood pressure	N/A	0.472	0.151	-0.34
Chemotaxis of endothelial cells	N/A	N/A	N/A	0.962
Skin carcinoma	N/A	0.905	-0.056	N/A
Non-colon gastrointestinal cancer	N/A	0.277	-0.128	-0.555
Hemostasis	N/A	0.336	-0.185	0.436
Quantity of osteoclasts	N/A	0.695	0.26	N/A
Cell movement of T lymphocytes	N/A	0.498	-0.449	N/A
Tumorigenesis of T lymphocytes	N/A	0.938	N/A	N/A
Lymphohematopoietic cancer	N/A	0.005	0.506	0.423
Cell movement of myeloid cells	N/A	0.682	-0.05	0.201
Homeostasis of blood cells	N/A	0.516	-0.06	-0.356
Binding of professional phagocytic cells	N/A	N/A	N/A	0.93
Overweight disorder	N/A	0.928	N/A	N/A
Blastoma	N/A	N/A	N/A	-0.928
Concentration of acylglycerol	0.928	N/A	N/A	N/A
Glioblastoma	N/A	N/A	N/A	-0.928
Adhesion of endothelial cells	N/A	N/A	-0.922	N/A
Assembly of intercellular junctions	N/A	N/A	N/A	-0.92
Accumulation of phagocytes	N/A	0.409	-0.224	0.284
Cognition	N/A	-0.362	-0.2	-0.351
Proliferation of liver cells	N/A	0.041	-0.865	N/A
Extrapulmonary secondary neoplasm	N/A	-0.336	-0.57	0
Engulfment of leukocytes	N/A	N/A	N/A	0.9
Cell death of phagocytes	N/A	0.09	-0.631	-0.178
Necrosis of liver	N/A	0.679	0.2	N/A
Development of cytoplasm	N/A	-0.403	0.125	-0.347
Seizure disorder	-0.194	N/A	N/A	0.68
T cell development	-0.391	0.342	0.14	N/A
Cell-cell adhesion	N/A	0.729	-0.139	N/A
Hemorrhagic disease	N/A	N/A	N/A	-0.866
Autoimmune neurological disorder	N/A	0.17	-0.304	-0.39
Growth of axons	N/A	-0.009	-0.098	-0.756
Cell movement of epithelial cell lines	N/A	N/A	N/A	-0.863
Formation of lymphoid tissue	N/A	N/A	-0.862	N/A
Inflammation of joint	N/A	0.344	-0.315	0.2
Viral Infection	N/A	0.457	-0.207	-0.191
Function of liver	N/A	-0.849	N/A	N/A
Differentiation of neurons	N/A	N/A	-0.848	N/A
Quantity of immunoglobulin	N/A	0.106	0.335	0.405
Abnormality of cerebral cortex	N/A	0.269	0.232	0.343
Engulfment of antigen presenting cells	N/A	N/A	N/A	0.841
Regeneration of neurites	N/A	N/A	N/A	-0.838
Cell proliferation of carcinoma cell lines	N/A	0.58	-0.255	N/A
Quantity of cellular protrusions	N/A	0.497	0.257	-0.077
Function of blood cells	N/A	0.089	-0.117	-0.617
Melanoma	N/A	0.247	0.214	-0.348
Formation of actin filaments	N/A	0.26	N/A	-0.544
Learning	N/A	-0.42	-0.382	N/A
Advanced extracranial solid tumor	N/A	0.23	-0.566	0
Abdominal lesion	N/A	0.413	0.339	-0.034
Necrosis of epithelial tissue	N/A	0.327	0.438	-0.015
Urinary tract tumor	N/A	-0.333	0	-0.447
Quantity of eosinophils	N/A	0.249	-0.529	N/A
Lymphocyte homeostasis	-0.199	0.514	-0.063	N/A
Quantity of neurites	N/A	N/A	0.774	N/A
Efflux of lipid	N/A	N/A	N/A	0.768
Experimental colitis	N/A	N/A	N/A	-0.765
Proliferation of myeloid cells	-0.762	N/A	N/A	N/A
Apoptosis of leukocytes	N/A	-0.278	-0.452	-0.031
Response of macrophages	N/A	N/A	N/A	-0.749
Apoptosis of blood cells	N/A	-0.315	-0.326	-0.108
Dextran sodium sulfate-induced colitis	N/A	N/A	N/A	-0.736
Development of gap junctions	N/A	N/A	N/A	-0.734
Uptake of D-glucose	0.73	N/A	N/A	N/A
Formation of epidermis	N/A	-0.529	0	-0.2
Assembly of cell junction	N/A	N/A	N/A	-0.728
Migration of fibroblasts	N/A	N/A	-0.72	N/A
Hypertension	N/A	0.421	0.243	-0.054
Formation of cytoskeleton	N/A	-0.506	N/A	-0.199
Intestinal tumor	N/A	0.267	0.416	-0.013
Migration of myeloid cells	N/A	0.634	N/A	0.061
Pancreatic adenocarcinoma	N/A	0.692	N/A	N/A
Dysfunction of heart	N/A	0.103	0.116	0.47
Psoriasis	N/A	-0.128	-0.555	N/A
Transport of heavy metal	N/A	N/A	N/A	0.674
Concentration of hormone	N/A	0.668	N/A	N/A
Neovascularization of organ	N/A	0.495	0.173	N/A
Familial psychiatric disease	N/A	N/A	0.657	N/A
Large intestine neoplasm	N/A	-0.049	0.035	-0.571
Colorectal tumor	N/A	-0.049	0.035	-0.571
T cell homeostasis	N/A	0.518	0.136	N/A
Thrombus	N/A	0.138	-0.322	-0.188
Development of sarcoma	N/A	0.637	N/A	N/A
Pancreatic cancer	N/A	0.294	0.339	N/A
Pancreatic carcinoma	N/A	0.294	0.339	N/A
Calcinosis	N/A	-0.483	-0.018	0.132
Formation of forebrain	N/A	N/A	-0.632	N/A
Engulfment by neuroglia	N/A	N/A	N/A	-0.631
Binding of blood platelets	N/A	0.407	-0.222	N/A
Insulin-dependent diabetes mellitus	N/A	-0.628	N/A	N/A
Growth of embryonic tissue	N/A	-0.032	-0.586	N/A
Cell death of epithelial cells	N/A	0.136	0.077	0.404
Production of antibody	N/A	0.097	0.125	0.39
Formation of intercellular junctions	N/A	N/A	N/A	-0.611
Non-traumatic arthropathy	N/A	0.103	-0.485	-0.023
Blood clot	N/A	0.18	-0.257	-0.169
Binding of vascular cells	N/A	N/A	-0.605	N/A
Proliferation of hepatocytes	N/A	0.249	-0.355	N/A
Seizures	N/A	N/A	N/A	0.603
Transactivation	N/A	N/A	-0.601	N/A
Export of lipid	N/A	N/A	N/A	0.596
Hematological or lymphatic system tumor	N/A	0.097	0.347	0.148
Regeneration of axons	N/A	N/A	N/A	-0.592
Experimental autoimmune encephalomyelitis	N/A	0.233	-0.266	-0.092
Uterine tumor	N/A	0.591	N/A	N/A
Abnormality of lower limb	N/A	-0.588	N/A	N/A
Homeostasis of mononuclear leukocytes	N/A	0.514	-0.063	N/A
Pulmonary fibrosis or aplastic anemia	N/A	0.392	0.184	N/A
Homeostasis of leukocytes	N/A	0.516	-0.06	N/A
Fibrosis of lung	N/A	0.392	0.184	N/A
Development of ear	N/A	-0.106	-0.468	N/A
Remyelination	N/A	N/A	N/A	0.574
Apoptosis	-0.215	-0.213	-0.087	-0.056
Quantity of lesion	N/A	0.287	0.283	N/A
Developmental process of synapse	N/A	N/A	N/A	-0.566
Osteoarthritis	N/A	0.263	-0.174	0.128
Damage of genitourinary system	N/A	0.565	N/A	N/A
Abnormality of limb	N/A	-0.251	-0.262	-0.051
Ossification of bone	N/A	-0.282	-0.282	N/A
Quantity of gonad	-0.555	N/A	N/A	N/A
Ischemia of brain	N/A	0.544	N/A	N/A
Migration of phagocytes	N/A	0.517	-0.023	-0.001
Transport of lipid	N/A	N/A	N/A	0.541
Cardiac lesion	N/A	-0.538	N/A	N/A
Regeneration of cells	N/A	N/A	N/A	-0.533
Concentration of phosphatidic acid	-0.533	N/A	N/A	N/A
Activation of macrophages	N/A	0.057	-0.178	0.298
Apoptosis of lymphatic system cells	N/A	0.299	0.233	N/A
Formation of cellular membrane	N/A	N/A	N/A	-0.531
Formation of plasma membrane	N/A	N/A	N/A	-0.531
Transport of steroid	N/A	N/A	N/A	0.525
Adhesion of vascular endothelial cells	N/A	N/A	-0.516	N/A
Cell surface receptor linked signal transduction	N/A	N/A	0.515	N/A
Cell viability of lymphatic system cells	N/A	N/A	-0.508	N/A
Cholesterol transport	N/A	N/A	N/A	0.506
Apoptosis of mononuclear leukocytes	N/A	-0.23	-0.275	N/A
Metabolism of peptide	N/A	N/A	0.399	0.105
Cellular degradation	N/A	N/A	0.484	N/A
Necrosis of kidney	N/A	N/A	N/A	-0.471
Leukopoiesis	N/A	0.116	0.045	-0.307
Malignant neoplasm of male genital organ	N/A	0.18	-0.288	0
Invasion of tissue	N/A	N/A	0.013	-0.454
Embryonal tumor	N/A	N/A	N/A	-0.464
Activation of astrocytes	N/A	0.464	N/A	N/A
Peripheral arterial disease	N/A	N/A	-0.391	0.068
Migration of oligodendrocyte precursor cells	N/A	N/A	N/A	0.447
Invasion of malignant tumor	N/A	0.447	N/A	N/A
Fasciculation of neurons	N/A	N/A	-0.447	N/A
Migration of macrophages	N/A	N/A	N/A	-0.446
Hematopoiesis of phagocytes	N/A	N/A	-0.434	N/A
Synthesis of polysaccharide	N/A	N/A	N/A	0.431
Cell death of lymphatic system cells	N/A	-0.199	-0.229	N/A
Regeneration of nervous tissue	N/A	N/A	N/A	-0.428
Ion homeostasis of cells	N/A	N/A	N/A	0.422
Cell death of myeloid cells	N/A	0.395	N/A	N/A
Differentiation of phagocytes	0	N/A	-0.394	N/A
Adhesion of embryonic cells	N/A	N/A	N/A	-0.394
Mitogenesis	N/A	N/A	-0.39	N/A
Demyelination	N/A	N/A	0.386	N/A
Cell movement of granulocytes	N/A	0.215	N/A	0.16
Parasitic Infection	N/A	N/A	N/A	-0.367
Development of metanephros	N/A	N/A	-0.36	N/A
Transmigration of cells	N/A	0.353	N/A	N/A
Development of mononuclear leukocytes	N/A	N/A	0.34	N/A
Organization of fibrils	N/A	N/A	-0.339	N/A
Organization of collagen fibrils	N/A	N/A	-0.339	N/A
Cell cycle progression	N/A	N/A	0.338	N/A
Upper urinary tract tumor	N/A	-0.333	N/A	N/A
Renal tumor	N/A	-0.333	N/A	N/A
Formation of limb bone	N/A	-0.333	N/A	N/A
Concentration of phospholipid	-0.318	N/A	N/A	N/A
Abnormality of oral cavity	N/A	N/A	0.314	N/A
Osteoclastogenesis	N/A	0.233	-0.072	N/A
Development of gonadal tumor	N/A	0.152	0.152	N/A
Sprouting angiogenesis	N/A	N/A	N/A	0.302
Development of phagocytes	N/A	N/A	-0.301	N/A
Differentiation of T lymphocytes	N/A	N/A	-0.296	N/A
Cytostasis	N/A	-0.294	N/A	N/A
Apoptosis of endothelial cells	N/A	N/A	N/A	0.294
Homing of blood cells	N/A	-0.285	N/A	N/A
Tubulation of epithelial tissue	N/A	N/A	N/A	-0.276
Cell death of T lymphocytes	N/A	-0.27	N/A	N/A
Function of muscle	N/A	N/A	-0.263	N/A
Damage of nervous system	N/A	N/A	N/A	0.25
Export of cholesterol	N/A	N/A	N/A	0.25
Regeneration of neurons	N/A	N/A	N/A	-0.249
Function of digestive system	N/A	0.242	0	N/A
Necrosis of tumor	N/A	0.205	0.036	N/A
Locomotion	N/A	N/A	0.239	N/A
Dissemination of cells	N/A	0.23	N/A	N/A
Organismal abnormalities of semilunar valve	N/A	0.225	N/A	N/A
Adhesion of phagocytes	N/A	N/A	N/A	0.221
Aortic valve disease	N/A	0.218	N/A	N/A
Fibrosis of respiratory system component	N/A	0.207	-0.002	N/A
Depletion of cells	0.2	N/A	N/A	N/A
Apoptosis of lymphocytes	N/A	-0.128	-0.068	N/A
Phagocytosis of cells	N/A	N/A	N/A	-0.195
Formation of vessel	N/A	-0.173	0.019	N/A
Dysmyelination	N/A	N/A	0.189	N/A
Cell movement of neutrophils	N/A	0.12	N/A	-0.067
Immune response of brain	N/A	N/A	0.18	N/A
Response of neuroglia	N/A	N/A	N/A	-0.178
Formation of blood vessel	N/A	N/A	-0.173	N/A
Cell death of tumor	N/A	-0.011	-0.16	N/A
Cell death of tumor cells	N/A	0.103	-0.064	N/A
Growth of liver	N/A	0.156	N/A	N/A
Homing of leukocytes	N/A	-0.153	N/A	N/A
Quantity of ovary	-0.152	N/A	N/A	N/A
Abnormal aortic valve physiology	N/A	0.152	N/A	N/A
Differentiation of myeloid leukocytes	N/A	N/A	-0.15	N/A
Cyanosis	-0.128	N/A	N/A	N/A
Development of inner ear	N/A	N/A	-0.106	N/A
Bleeding time	N/A	N/A	N/A	0.075
Cell movement of vascular smooth muscle cells	N/A	N/A	N/A	-0.072
Migration of vascular smooth muscle cells	N/A	N/A	N/A	0.058
Neovascularization of eye	N/A	N/A	-0.055	N/A
Organization of filaments	N/A	N/A	N/A	-0.045
Infection by RNA virus	N/A	N/A	N/A	-0.026
Neovascularization	N/A	N/A	0.011	N/A
COVID-19	N/A	N/A	N/A	N/A
Death of childhood stage organism	N/A	N/A	N/A	N/A
Quantity of B-1 lymphocytes	N/A	N/A	N/A	N/A
Hennekam lymphangiectasia-lymphedema syndrome type 1	N/A	N/A	N/A	N/A
Breakdown of fatty acid	N/A	N/A	N/A	N/A
Progressive supranuclear palsy	N/A	N/A	N/A	N/A
Grade 1-4 astrocytoma	N/A	N/A	N/A	N/A
Endometrial carcinoma	N/A	N/A	N/A	N/A
Degranulation of mucosal mast cells	N/A	N/A	N/A	N/A
Toxicity of L-glutamic acid	N/A	N/A	N/A	N/A
Familial congenital anomaly of limb	N/A	N/A	N/A	N/A
Advanced malignant gastrointestinal neoplasm	N/A	N/A	N/A	N/A
Morphology of heart ventricle	N/A	N/A	N/A	N/A
Accumulation of retinyl ester	N/A	N/A	N/A	N/A
Attachment of osteoblasts	N/A	N/A	N/A	N/A
Oxidative branch pentose-phosphate shunt	N/A	N/A	N/A	N/A
Apoptosis of allantois	N/A	N/A	N/A	N/A
Morphology of mononuclear leukocytes	N/A	N/A	N/A	N/A
Endometrial adenocarcinoma	N/A	N/A	N/A	N/A
Loss of Paneth cells	N/A	N/A	N/A	N/A
Primary hyperoxaluria	N/A	N/A	N/A	N/A
Synthesis of glutathione	N/A	N/A	N/A	N/A
Conditioning	N/A	N/A	N/A	N/A
Mineralization of mesenchymal stem cells	N/A	N/A	N/A	N/A
Quantity of choriocarcinoma cells	N/A	N/A	N/A	N/A
Growth of neuromuscular junctions	N/A	N/A	N/A	N/A
Cellular infiltration by kidney cell lines	N/A	N/A	N/A	N/A
Gilbert syndrome	N/A	N/A	N/A	N/A
Exchange of retinol	N/A	N/A	N/A	N/A
Invasive breast cancer	N/A	0	0	N/A
HER2 negative hormone receptor negative breast cancer	N/A	N/A	N/A	N/A
Uptake of retinoid	N/A	N/A	N/A	N/A
Papillary adenocarcinoma	N/A	N/A	N/A	N/A
Modification of reactive oxygen species	N/A	N/A	N/A	N/A
Colony survival of melanoma cell lines	N/A	N/A	N/A	N/A
Depolymerization of microtubules	N/A	N/A	N/A	N/A
Breakdown of lipid	N/A	N/A	N/A	N/A
Advanced gastrointestinal tumor	N/A	N/A	N/A	N/A
Idiopathic sensory neuropathy	N/A	N/A	N/A	N/A
Double outlet right ventricle	N/A	N/A	N/A	N/A
Benign rolandic epilepsy	N/A	N/A	N/A	N/A
Upper aero-digestive squamous cell carcinoma	N/A	N/A	N/A	N/A
Morphology of lymphoid tissue	N/A	N/A	N/A	N/A
Degeneration of ovarian follicle	N/A	N/A	N/A	N/A
Transport of Na+	N/A	N/A	N/A	N/A
Mitosis of PASMC cells	N/A	N/A	N/A	N/A
Development of paw	N/A	N/A	N/A	N/A
Delay in initiation of maturation of mucosal mast cells	N/A	N/A	N/A	N/A
Neuroendocrine carcinoma	N/A	N/A	N/A	N/A
Progressive familial intrahepatic cholestasis type 1	N/A	N/A	N/A	N/A
Alzheimer disease or frontotemporal dementia	N/A	N/A	N/A	N/A
Basal cell carcinoma	N/A	N/A	N/A	N/A
Oxidative stress response of epithelial cell lines	N/A	N/A	N/A	N/A
Concentration of ATP	0	N/A	N/A	N/A
Secretion of leukotriene	N/A	N/A	N/A	N/A
Small-cell carcinoma	N/A	N/A	N/A	N/A
Actinic keratosis	N/A	N/A	N/A	N/A
Abnormal morphology of neuroglia	N/A	N/A	N/A	N/A
Hydrolysis of retinyl ester	N/A	N/A	N/A	N/A
Crohn disease	N/A	N/A	N/A	N/A
Abnormal quantity of selenium	N/A	N/A	N/A	N/A
Abnormal morphology of axons	N/A	N/A	N/A	N/A
Laryngeal cancer	N/A	N/A	N/A	N/A
Vestibular disorder	N/A	N/A	N/A	N/A
Ullrich congenital muscular dystrophy/Bethlem myopathy	N/A	N/A	N/A	N/A
Injury of cerebellum	N/A	N/A	N/A	N/A
Remodeling of blood vessel	N/A	N/A	N/A	0
Uterine leiomyoma	N/A	N/A	N/A	N/A
Refractory combined dyslipidemia	N/A	N/A	N/A	N/A
Differentiation of ameloblasts	N/A	N/A	N/A	N/A
Apoptosis of granulocytes	N/A	N/A	N/A	N/A
Depletion of Paneth cells	N/A	N/A	N/A	N/A
Abnormal morphology of maxillary shelf	N/A	N/A	N/A	N/A
Expansion of hematopoietic cell lines	N/A	N/A	N/A	N/A
Invasion of stroma	N/A	N/A	N/A	N/A
Autosomal dominant striatal degeneration 1	N/A	N/A	N/A	N/A
Fracture of rib	N/A	N/A	N/A	N/A
Grade 4 high grade glioma	N/A	N/A	N/A	N/A
Abnormal morphology of skull	N/A	N/A	N/A	N/A
Activation of osteoblasts	N/A	N/A	N/A	N/A
Lack of vestibule	N/A	N/A	N/A	N/A
Cell death of pre-B acute lymphoblastic leukemia cells	N/A	N/A	N/A	N/A
Reduction of 1-palmitoyl-2-linoleoyl phosphatidylcholine hydroperoxide	N/A	N/A	N/A	N/A
Klinefelter syndrome	N/A	N/A	N/A	N/A
Upper airway cancer	N/A	N/A	N/A	N/A
Development of hindlimb bud	N/A	N/A	N/A	N/A
Righting reflex	N/A	N/A	N/A	N/A
Proliferation of epicardial cells	N/A	N/A	N/A	N/A
Familial cardiac septal defect	N/A	N/A	N/A	N/A
Morphology of muscle	N/A	N/A	N/A	N/A
Quantity of innate-like lymphocytes	N/A	N/A	N/A	N/A
Abnormal morphology of urinary system	N/A	N/A	N/A	N/A
Abnormal morphology of embryonic tissue	N/A	N/A	N/A	N/A
Abnormality of peripheral nervous system	N/A	N/A	N/A	N/A
Endocytosis by monocytes	N/A	N/A	N/A	N/A
Colorectal adenocarcinoma	N/A	N/A	N/A	N/A
Morphology of gland	N/A	N/A	N/A	N/A
Ulceration of skin	N/A	N/A	N/A	N/A
Lymphoid hyperplasia	N/A	N/A	N/A	N/A
Abnormal morphology of lymph node	N/A	N/A	N/A	N/A
Volume of bone	N/A	N/A	N/A	N/A
Early missed abortion	N/A	N/A	N/A	N/A
Metabolism of vitamin E	N/A	N/A	N/A	N/A
Formation of osteoblasts	N/A	N/A	N/A	N/A
Healing of wound	N/A	N/A	N/A	N/A
Carpal tunnel syndrome	N/A	N/A	N/A	N/A
Neurodevelopmental disorder with impaired intellectual development, hypotonia, and ataxia	N/A	N/A	N/A	N/A
Inflation of lung	N/A	N/A	N/A	N/A
Quantity of alpha-beta T lymphocytes	N/A	N/A	N/A	N/A
HIV neuropathy	N/A	N/A	N/A	N/A
Transformation of vertebral column	N/A	N/A	N/A	N/A
Degradation of photoreceptor outer segments	N/A	N/A	N/A	N/A
Quantity of fat-soluble vitamin	N/A	N/A	N/A	N/A
Uterine smooth muscle tumor	N/A	N/A	N/A	N/A
Function of antigen presenting cells	N/A	N/A	N/A	N/A
Ovarian cancer	N/A	N/A	N/A	N/A
Morphology of neurites	N/A	N/A	N/A	N/A
Morphogenesis of gastrointestinal tract	N/A	N/A	N/A	N/A
Quantity of oocytes	N/A	N/A	N/A	N/A
Abnormal morphology of head	N/A	N/A	N/A	N/A
Benign neoplasm of endocrine gland	N/A	N/A	N/A	N/A
Benign neonatal epilepsy	N/A	N/A	N/A	N/A
Activation of heparin	N/A	N/A	N/A	N/A
Tubulogenesis of collecting tubule	N/A	N/A	N/A	N/A
Gastric cancer	N/A	N/A	N/A	N/A
Syndromic mental retardation	N/A	N/A	N/A	N/A
Function of myeloid cells	N/A	N/A	N/A	N/A
Hypertrophy of heart	N/A	N/A	N/A	N/A
Urinary burning	N/A	N/A	N/A	N/A
Morphology of liver	N/A	N/A	N/A	N/A
Accumulation of Ca2+	N/A	N/A	N/A	N/A
Barrett syndrome	N/A	N/A	N/A	N/A
Enlargement of cells	N/A	N/A	N/A	N/A
Cleavage of fatty acid	N/A	N/A	N/A	N/A
Degranulation of MCTC mast cell	N/A	N/A	N/A	N/A
Abortion	N/A	N/A	N/A	N/A
Transdifferentiation of alveolar type I cells	N/A	N/A	N/A	N/A
Morphology of bone	N/A	N/A	N/A	N/A
Thermal burn	N/A	N/A	N/A	N/A
Acute coronary syndrome	N/A	N/A	N/A	N/A
Hearing	N/A	N/A	N/A	N/A
Alcohol abuse	N/A	N/A	N/A	N/A
Hypertrophy of cells	N/A	N/A	N/A	N/A
Syndromic microphthalmia 9	N/A	N/A	N/A	N/A
Carcinoma in situ of testis	N/A	N/A	N/A	N/A
Function of fibroblast-like synoviocytes	N/A	N/A	N/A	N/A
Lack of nasal capsule	N/A	N/A	N/A	N/A
Accumulation of NADPH	N/A	N/A	N/A	N/A
Social anxiety disorder	N/A	N/A	N/A	N/A
Autosomal dominant epilepsy	N/A	N/A	N/A	N/A
Fatigue	N/A	N/A	N/A	N/A
Prostatic adenocarcinoma	N/A	N/A	N/A	N/A
Peripheral T-cell lymphoma	N/A	N/A	N/A	N/A
Delay in initiation of G1/S phase transition of carcinoma cell lines	N/A	N/A	N/A	N/A
Pyridoxine-dependent epilepsy	N/A	N/A	N/A	N/A
Proliferation of microglia	N/A	N/A	N/A	N/A
Abnormal morphology of heart ventricle	N/A	N/A	N/A	N/A
Phagocytosis of leukemia cell lines	N/A	N/A	N/A	N/A
Chondrogenesis of embryonic cell lines	N/A	N/A	N/A	N/A
Developmental delay of allantois	N/A	N/A	N/A	N/A
Brain glioma	N/A	N/A	N/A	N/A
Delay in G1/S phase transition of germ cell tumor cell lines	N/A	N/A	N/A	N/A
Aldosterone producing adrenocortical adenoma	N/A	N/A	N/A	N/A
Morphogenesis of uterus	N/A	N/A	N/A	N/A
Abnormal morphology of spleen	N/A	N/A	N/A	N/A
Clonic seizure	N/A	N/A	N/A	N/A
Adenomyosis	N/A	N/A	N/A	N/A
Morphogenesis of atrioventricular canal	N/A	N/A	N/A	N/A
Survival of osteoclasts	N/A	N/A	N/A	N/A
Abnormal morphology of pharyngeal pouches	N/A	N/A	N/A	N/A
Maturation of nervous tissue	N/A	N/A	N/A	N/A
Morphology of head	N/A	N/A	N/A	N/A
Patterning of rostrocaudal axis	N/A	N/A	N/A	N/A
Delay in differentiation of cardiomyocytes	N/A	N/A	N/A	N/A
Chondrogenesis of fibroblast cell lines	N/A	N/A	N/A	N/A
Susceptibility to post-chemotherapy leukemia	N/A	N/A	N/A	N/A
Development of craniofacial tissue	N/A	N/A	N/A	N/A
Autosomal dominant episodic ataxia type 6	N/A	N/A	N/A	N/A
Swelling of nervous tissue cell lines	N/A	N/A	N/A	N/A
Diabetic nephropathy	N/A	N/A	N/A	N/A
Progesterone receptor-negative breast cancer	N/A	N/A	N/A	N/A
Atrial septal defect	N/A	N/A	N/A	N/A
Loss of neurons	N/A	N/A	N/A	N/A
Thoracic aortic aneurysms and dissections	N/A	N/A	N/A	N/A
Movement of rodents	N/A	N/A	N/A	N/A
Severe myoclonic epilepsy borderline	N/A	N/A	N/A	N/A
Primary neuroblastoma	N/A	N/A	N/A	N/A
Self-renewal of leukemia stem cells	N/A	N/A	N/A	N/A
Uveal or cutaneous melanoma	N/A	N/A	N/A	N/A
Development of digit	N/A	N/A	N/A	N/A
Sulfation of proteoglycan	N/A	N/A	N/A	N/A
Morphology of artery	N/A	N/A	N/A	N/A
Mild proteinuria	N/A	N/A	N/A	N/A
Transport of selenium	N/A	N/A	N/A	N/A
Puberty	N/A	N/A	N/A	N/A
Synthesis of leukotriene D4	N/A	N/A	N/A	N/A
Development of trophoectoderm	N/A	N/A	N/A	N/A
Marfanoid habitus with mental retardation	N/A	N/A	N/A	N/A
Fusion of bone marrow cell lines	N/A	N/A	N/A	N/A
Morphology of neurons	N/A	N/A	N/A	N/A
Abnormal morphology of epithelial tissue	N/A	N/A	N/A	N/A
Metastatic colorectal cancer	N/A	N/A	N/A	N/A
Blebbing of kidney cell lines	N/A	N/A	N/A	N/A
Development of female genital organ	N/A	N/A	N/A	N/A
Endometriosis	N/A	N/A	N/A	N/A
Osteogenesis of osteoblasts	N/A	N/A	N/A	N/A
Abnormal morphology of femur	N/A	N/A	N/A	N/A
Invasion of megakaryocytes	N/A	N/A	N/A	N/A
Abnormal morphology of immune system	N/A	N/A	N/A	N/A
Advanced serous ovarian adenocarcinoma	N/A	N/A	N/A	N/A
Hematological toxicity	N/A	N/A	N/A	N/A
Secretion of prostaglandin	N/A	N/A	N/A	N/A
Abnormal morphology of skeletal muscle	N/A	N/A	N/A	N/A
Postural reflex	N/A	N/A	N/A	N/A
Metastatic potential of adenocarcinoma cell lines	N/A	N/A	N/A	N/A
Leakage of cerebrospinal fluid	N/A	N/A	N/A	N/A
Autosomal recessive deafness type 76	N/A	N/A	N/A	N/A
Hypoplasia of secretory structure	N/A	N/A	N/A	N/A
Invasion of granulocytes	N/A	N/A	N/A	N/A
Gastric adenocarcinoma	N/A	N/A	N/A	N/A
Abnormal morphology of bone	N/A	N/A	N/A	N/A
Maculopathy	N/A	N/A	N/A	N/A
Metabolic bone disease	N/A	N/A	N/A	N/A
Electrophysiology of nervous system	N/A	N/A	N/A	N/A
KBG syndrome	N/A	N/A	N/A	N/A
Familial ataxia	N/A	N/A	N/A	N/A
Hypoplasia of ovary	N/A	N/A	N/A	N/A
Ulcerative colitis	N/A	N/A	N/A	N/A
Oxidative stress response of cells	N/A	N/A	N/A	N/A
Bladder cancer	N/A	N/A	N/A	N/A
Morphology of telencephalon	N/A	N/A	N/A	N/A
Localization of ganglioside GD3	N/A	N/A	N/A	N/A
Abnormal morphology of aorta	N/A	N/A	N/A	N/A
Uterine serous carcinoma	N/A	N/A	N/A	N/A
Clonogenicity of colorectal cancer cell lines	N/A	N/A	N/A	N/A
Extension of vascular tissue	N/A	N/A	N/A	N/A
Formation of aorto-pulmonary septum	N/A	N/A	N/A	N/A
Chronic lymphocytic leukemia / small lymphocytic lymphoma	N/A	N/A	N/A	N/A
Gastroesophageal adenocarcinoma	N/A	N/A	N/A	N/A
Lack of cochlea	N/A	N/A	N/A	N/A
Lysis of myeloma cells	N/A	N/A	N/A	N/A
Induction of chondrocytes	N/A	N/A	N/A	N/A
Adrenal cortex adenoma	N/A	N/A	N/A	N/A
Laryngeal squamous cell carcinoma	N/A	N/A	N/A	N/A
Calcification of chondrocytes	N/A	N/A	N/A	N/A
Mineralization of bone cancer cell lines	N/A	N/A	N/A	N/A
Epilepsy or neurodevelopmental disorder	N/A	N/A	N/A	N/A
Discomfort	N/A	N/A	N/A	N/A
Estrous cycle	N/A	N/A	N/A	N/A
Metabolism of molybdenum cofactor complex	N/A	N/A	N/A	N/A
Abnormal morphology of kidney	N/A	N/A	N/A	N/A
Abnormal social behavior	N/A	N/A	N/A	N/A
Differentiation of corticotroph cells	N/A	N/A	N/A	N/A
Autosomal dominant mental retardation type 64	N/A	N/A	N/A	N/A
Morphology of femur	N/A	N/A	N/A	N/A
Migration of mesothelial cells	N/A	N/A	N/A	N/A
Localization of early endosomes	N/A	N/A	N/A	N/A
Morphology of lymphatic system cells	N/A	N/A	N/A	N/A
Odor habituation	N/A	N/A	N/A	N/A
Angiogenesis of bone	N/A	N/A	N/A	N/A
Abnormal shape of ear	N/A	N/A	N/A	N/A
Formation of heart chamber	N/A	N/A	N/A	N/A
Morphology of nervous system	N/A	N/A	N/A	N/A
Neurogenesis of olfactory epithelial cells	N/A	N/A	N/A	N/A
Disease of placenta	N/A	N/A	N/A	N/A
Abnormal morphology of Th2 cells	N/A	N/A	N/A	N/A
Morphogenesis of blood vessel	N/A	N/A	N/A	N/A
Endotoxin tolerance of leukemia cell lines	N/A	N/A	N/A	N/A
Mineralization of sarcoma cell lines	N/A	N/A	N/A	N/A
Morphogenesis of artery	N/A	N/A	N/A	N/A
Proliferation of heart cell lines	N/A	N/A	N/A	N/A
Formation of bone marrow	N/A	N/A	N/A	N/A
Dysplasia of bone	N/A	N/A	N/A	N/A
Proliferation of cardiac progenitor cells	N/A	N/A	N/A	N/A
Sensation	N/A	N/A	N/A	N/A
Nicotine dependence	N/A	N/A	N/A	N/A
Excretion of salicylic acid	N/A	N/A	N/A	N/A
Development of lymphoid compartment	N/A	N/A	N/A	N/A
Quantity of myeloid progenitor cells	N/A	N/A	N/A	N/A
Cell death of dendritic epidermal T cells	N/A	N/A	N/A	N/A
Delay in initiation of maturation of bone marrow-derived mast cells	N/A	N/A	N/A	N/A
Cell-cell contact of blood platelets	N/A	N/A	N/A	N/A
Quantity of lysophosphatidylcholine	N/A	N/A	N/A	N/A
Generalized epilepsy with febrile seizures plus type 1	N/A	N/A	N/A	N/A
Conotruncal anomaly face syndrome	N/A	N/A	N/A	N/A
Morphogenesis of vagus nerve	N/A	N/A	N/A	N/A
Morphogenesis of muscle	N/A	N/A	N/A	N/A
Differentiation of gastric mucous cells	N/A	N/A	N/A	N/A
Metastatic gastrointestinal tumor	N/A	N/A	N/A	N/A
Morphogenesis of ear	N/A	N/A	N/A	N/A
Preterm preeclampsia	N/A	N/A	N/A	N/A
Female genital tract serous carcinoma	N/A	N/A	N/A	N/A
Advanced ovarian cancer	N/A	N/A	N/A	N/A
Apoptosis of ovarian cancer cell lines	N/A	N/A	N/A	N/A
Autosomal dominant encephalopathy	N/A	N/A	N/A	N/A
Expansion of innate-like lymphocytes	N/A	N/A	N/A	N/A
Generalized epilepsy with febrile seizures plus	N/A	N/A	N/A	N/A
Morphology of blood vessel	N/A	N/A	N/A	N/A
Experimentally-induced diabetes	N/A	N/A	N/A	N/A
Abnormal morphology of neurons	N/A	N/A	N/A	N/A
Abnormal morphology of hypoglossal cord	N/A	N/A	N/A	N/A
Cell viability of adrenal carcinoma cells	N/A	N/A	N/A	N/A
Cytolysis of thymocytes	N/A	N/A	N/A	N/A
Cell movement of regulatory T lymphocytes	N/A	N/A	N/A	N/A
Radial artery spasm	N/A	N/A	N/A	N/A
Activation of sarcoma cell lines	N/A	N/A	N/A	N/A
Advanced ovarian adenocarcinoma	N/A	N/A	N/A	N/A
Hyperactive behavior	N/A	N/A	N/A	N/A
Morphology of nervous tissue	N/A	N/A	N/A	N/A
Hypoplasia of parathyroid gland	N/A	N/A	N/A	N/A
Electrical capacitance of cells	N/A	N/A	N/A	N/A
Arrest in cell cycle progression of bone cancer cell lines	N/A	N/A	N/A	N/A
Sudden unexplained death in epilepsy	N/A	N/A	N/A	N/A
Lucey-Driscoll syndrome	N/A	N/A	N/A	N/A
CTL mediated lysis of breast cancer cell lines	N/A	N/A	N/A	N/A
Spinocerebellar ataxia type 2	N/A	N/A	N/A	N/A
Muscle tumor	N/A	N/A	0	N/A
Nighttime core body temperature	N/A	N/A	N/A	N/A
Morphology of reproductive system	N/A	N/A	N/A	N/A
Esophageal cancer	N/A	N/A	N/A	N/A
Expansion of transitional 1 B lymphocytes	N/A	N/A	N/A	N/A
Serous ovarian adenocarcinoma	N/A	N/A	N/A	N/A
Abnormal morphology of lymphoid organ	N/A	N/A	N/A	N/A
Fragile X syndrome	N/A	N/A	N/A	N/A
Social behavior	N/A	N/A	N/A	N/A
Morphology of lung	N/A	N/A	N/A	N/A
Abnormal morphology of branchial arch artery	N/A	N/A	N/A	N/A
Double aortic arch	N/A	N/A	N/A	N/A
Morphology of mouth	N/A	N/A	N/A	N/A
Development of nose	N/A	N/A	N/A	N/A
Lack of germinal center B lymphocytes	N/A	N/A	N/A	N/A
Metabolism of glucuronic acid	N/A	N/A	N/A	N/A
Hypoplasia of malleus	N/A	N/A	N/A	N/A
Regeneration of cartilage tissue	N/A	N/A	N/A	N/A
Grade 3-4 tumor	N/A	N/A	N/A	N/A
Anotia	N/A	N/A	N/A	N/A
Abnormal morphology of heart	N/A	N/A	N/A	N/A
Expansion of marginal-zone B lymphocytes	N/A	N/A	N/A	N/A
Formation of semilunar valve	N/A	N/A	N/A	N/A
Quantity of trans Golgi network	N/A	N/A	N/A	N/A
Morphogenesis of otic vesicle	N/A	N/A	N/A	N/A
Function of Th1 cells	N/A	N/A	N/A	N/A
Patent ductus arteriosus 1	N/A	N/A	N/A	N/A
Abnormal morphology of mediastinum	N/A	N/A	N/A	N/A
Disruption of basement membrane	N/A	N/A	N/A	N/A
Thickness of compact bone	N/A	N/A	N/A	N/A
Development of colitis associated carcinoma	N/A	N/A	N/A	N/A
Smooth muscle tumor	N/A	N/A	N/A	N/A
Abnormal morphology of allantois	N/A	N/A	N/A	N/A
Cellular infiltration by epithelial cell lines	N/A	N/A	N/A	N/A
Hereditary congenital ptosis 1	N/A	N/A	N/A	N/A
Short neck	N/A	N/A	N/A	N/A
Hypertrophic scarring	N/A	N/A	N/A	N/A
Transdifferentiation of AT2 cells	N/A	N/A	N/A	N/A
Quantity of ceramide-1-phosphate	N/A	N/A	N/A	N/A
Maturation of muscle cell lines	N/A	N/A	N/A	N/A
Chronic shoulder pain	N/A	N/A	N/A	N/A
Tumorigenesis of esophageal squamous cell carcinoma	N/A	N/A	N/A	N/A
Volume of trabecular bone	N/A	N/A	N/A	N/A
Binding of TGF beta response element	N/A	N/A	N/A	N/A
Attachment of prostate cancer cell lines	N/A	N/A	N/A	N/A
Pelvic pain	N/A	N/A	N/A	N/A
Abnormal morphology of abdomen	N/A	N/A	N/A	N/A
Upper gastrointestinal carcinoma	N/A	N/A	0	N/A
Xanthinuria type II	N/A	N/A	N/A	N/A
Severe cardiovascular disorder	N/A	N/A	N/A	N/A
Uptake of lipoprotein	N/A	N/A	N/A	N/A
Quantity of aspartate transaminase in blood	N/A	N/A	N/A	N/A
Transition of stem cells	N/A	N/A	N/A	N/A
Lumbar spondylosis	N/A	N/A	N/A	N/A
Formation of femur	N/A	N/A	N/A	N/A
Priming of memory T lymphocytes	N/A	N/A	N/A	N/A
Mature B-cell neoplasm	N/A	N/A	N/A	N/A
Formation of callus	N/A	N/A	N/A	N/A
Differentiation of enteric neurons	N/A	N/A	N/A	N/A
Development of soft palate	N/A	N/A	N/A	N/A
Survival of corticospinal neurons	N/A	N/A	N/A	N/A
Blebbing of hematopoietic cell lines	N/A	N/A	N/A	N/A
Action potential of interneurons	N/A	N/A	N/A	N/A
Abnormal morphology of neurites	N/A	N/A	N/A	N/A
Deposition of proteoglycan	N/A	N/A	N/A	N/A
Quantity of phosphatidylinositol diphosphate	N/A	N/A	N/A	N/A
Reduction of monohydroperoxy-linoleic acid	N/A	N/A	N/A	N/A
Glucuronidation of acetaminophen	N/A	N/A	N/A	N/A
Myoclonic encephalopathy	N/A	N/A	N/A	N/A
Differentiation of T-cell hybrid cells	N/A	N/A	N/A	N/A
Development of nerves	N/A	N/A	N/A	N/A
Atresia of secondary ovarian follicle	N/A	N/A	N/A	N/A
Thickness of bone	N/A	N/A	N/A	N/A
Basioccipital-basisphenoid bone fusion	N/A	N/A	N/A	N/A
Gastroesophageal cancer	N/A	N/A	N/A	N/A
Synthesis of L-cysteine	N/A	N/A	N/A	N/A
Abnormal morphology of limb bone	N/A	N/A	N/A	N/A
Lipolysis of adipocytes	N/A	N/A	N/A	N/A
Urinary bladder voiding dysfunction	N/A	N/A	N/A	N/A
Rheumatic disease of joint	N/A	N/A	N/A	N/A
Length of cells	N/A	N/A	N/A	N/A
Lack of ultimobranchial body	N/A	N/A	N/A	N/A
Calcification of aortic valve	N/A	N/A	N/A	N/A
Abnormal morphology of jaw bone	N/A	N/A	N/A	N/A
Female genital carcinoma	N/A	N/A	N/A	N/A
Invasion of gastric cancer cells	N/A	N/A	N/A	N/A
Abnormal morphology of choroid vasculature	N/A	N/A	N/A	N/A
Spondylarthritis	N/A	N/A	N/A	N/A
Differentiation of naive T lymphocytes	N/A	N/A	N/A	N/A
Formation of visceral endoderm	N/A	N/A	N/A	N/A
Uterine serous papillary cancer	N/A	N/A	N/A	N/A
Infection by Sindbis virus	N/A	N/A	N/A	N/A
Morphology of skin	N/A	N/A	N/A	N/A
Lower gastrointestinal carcinoma	N/A	N/A	N/A	N/A
Induction of embryonic tissue	N/A	N/A	N/A	N/A
Tumorsphere formation by bladder cancer cell lines	N/A	N/A	N/A	N/A
Abnormal morphology of muscle	N/A	N/A	N/A	N/A
Activation of muscle cell lines	N/A	N/A	N/A	N/A
Morphology of brain	N/A	N/A	N/A	N/A
Morphology of secondary lymphoid organ	N/A	N/A	N/A	N/A
Chronic skin disorder	N/A	N/A	N/A	N/A
Morphology of lesion	N/A	N/A	N/A	N/A
Pemphigus vulgaris	N/A	N/A	N/A	N/A
Metastatic gastrointestinal tract cancer	N/A	N/A	N/A	N/A
Morphology of skeleton	N/A	N/A	N/A	N/A
Morphology of axial skeleton	N/A	N/A	N/A	N/A
Proliferation of antigen presenting cells	N/A	N/A	N/A	N/A
Tumorigenesis of lung squamous cell carcinoma	N/A	N/A	N/A	N/A
Invasion of intestinal cell lines	N/A	N/A	N/A	N/A
Morphology of tumor	N/A	N/A	N/A	N/A
Differentiation of DCTh17 cells	N/A	N/A	N/A	N/A
Autosomal dominant familial hemiplegic migraine	N/A	N/A	N/A	N/A
Morphology of eye	N/A	N/A	N/A	N/A
Enlargement of spleen	N/A	N/A	N/A	N/A
Patterning of dendrites	N/A	N/A	N/A	N/A
Uterine cancer	N/A	N/A	N/A	N/A
Oral squamous cell carcinoma	N/A	N/A	N/A	N/A
Cleavage of glutathione	N/A	N/A	N/A	N/A
Morphology of neuroglia	N/A	N/A	N/A	N/A
Morphology of axons	N/A	N/A	N/A	N/A
Morphology of left ventricle	N/A	N/A	N/A	N/A
Age-related macular degeneration	N/A	N/A	N/A	N/A
Budding of endothelial cells	N/A	N/A	N/A	N/A
Induction of endoderm	N/A	N/A	N/A	N/A
Transport of NAD+	N/A	N/A	N/A	N/A
Assembly of phagolysosome	N/A	N/A	N/A	N/A
Ovarian adenocarcinoma	N/A	N/A	N/A	N/A
Morphology of epithelial cells	N/A	N/A	N/A	N/A
Metabolism of ubiquinone	N/A	N/A	N/A	N/A
Synthesis of ascorbic acid	N/A	N/A	N/A	N/A
Secondary neoplasm of large intestine	N/A	N/A	N/A	N/A
Differentiation of oligodendrocytes	N/A	N/A	N/A	N/A
Oral cancer	N/A	N/A	N/A	N/A
Abnormal morphology of reproductive system	N/A	N/A	N/A	N/A
Grade 2-3 glioma	N/A	N/A	N/A	N/A
Ischemia of heart	N/A	N/A	N/A	N/A
Visceromegaly	N/A	N/A	N/A	N/A
Neuroticism	N/A	N/A	N/A	N/A
Healing of vascular endothelial cells	N/A	N/A	N/A	N/A
Familial aortic disorder	N/A	N/A	N/A	N/A
Lack of masseter muscle	N/A	N/A	N/A	N/A
Production of neural crest	N/A	N/A	N/A	N/A
Action potential of gonadal cell lines	N/A	N/A	N/A	N/A
Blebbing of embryonic cell lines	N/A	N/A	N/A	N/A
Childhood classic Hodgkin Lymphoma	N/A	N/A	N/A	N/A
Specification of midline axis	N/A	N/A	N/A	N/A
Abnormal morphology of brain	N/A	N/A	N/A	N/A
Primary pigmented nodular adrenocortical disease type 3	N/A	N/A	N/A	N/A
Benign familial infantile seizures 3	N/A	N/A	N/A	N/A
Multifocal glioma	N/A	N/A	N/A	N/A
Hypertrophy of tissue	N/A	N/A	N/A	N/A
Healing of AT2 cells	N/A	N/A	N/A	N/A
Metabolism of glutathione	N/A	N/A	N/A	N/A
Morphology of ectoderm	N/A	N/A	N/A	N/A
Morphology of skull	N/A	N/A	N/A	N/A
Overflow of norepinephrine	N/A	N/A	N/A	N/A
Quantity of all-trans-retinyl esters	N/A	N/A	N/A	N/A
Anergy of B lymphocytes	N/A	N/A	N/A	N/A
Toxicity of methotrexate	N/A	N/A	N/A	N/A
Morphology of central nervous system	N/A	N/A	N/A	N/A
Increased efflux of K+	N/A	N/A	N/A	N/A
Metabolism of hydroquinone	N/A	N/A	N/A	N/A
Lack of pterygoid muscles	N/A	N/A	N/A	N/A
Growth of allantois	N/A	N/A	N/A	N/A
Invasion by retinoblastoma cell lines	N/A	N/A	N/A	N/A
Formation of perichondral bone	N/A	N/A	N/A	N/A
Abnormality of femur	N/A	N/A	N/A	N/A
HER2 negative solid tumor	N/A	N/A	N/A	N/A
Benign neoplasm of female genital organ	N/A	N/A	N/A	N/A
Abnormal morphology of skin	N/A	N/A	N/A	N/A
Neuropathic pain	N/A	N/A	N/A	N/A
Colon adenocarcinoma	N/A	N/A	N/A	N/A
Abnormal morphology of nervous system	N/A	N/A	N/A	N/A
Episodic ataxia	N/A	N/A	N/A	N/A
PAX5-associated susceptibility to leukemia	N/A	N/A	N/A	N/A
Tauopathy	N/A	N/A	0	N/A
Thyroid gland tumor	N/A	N/A	N/A	N/A
Development of lymph vessel	N/A	N/A	N/A	N/A
Cleavage of leukotriene C4	N/A	N/A	N/A	N/A
Susceptibility to acute lymphoblastic leukemia type 3	N/A	N/A	N/A	N/A
Delay in initiation of maturation of MCTC mast cell	N/A	N/A	N/A	N/A
Hydrolysis of colfosceril palmitate	N/A	N/A	N/A	N/A
Atrial septal defect type 1	N/A	N/A	N/A	N/A
Abnormal morphology of thoracic cavity	N/A	N/A	N/A	N/A
Inflammatory response of colon	N/A	N/A	N/A	N/A
Scabies	N/A	N/A	N/A	N/A
Apoptosis of B cell hybridoma cells	N/A	N/A	N/A	N/A
Cell flattening of fibroblast cell lines	N/A	N/A	N/A	N/A
Quantity of lymph vessel	N/A	N/A	N/A	N/A
Gamma-glutamyltransferase deficiency	N/A	N/A	N/A	N/A
Severe myoclonic epilepsy in infancy	N/A	N/A	N/A	N/A
Shape change of embryonic cell lines	N/A	N/A	N/A	N/A
Haptotaxis of sarcoma cell lines	N/A	N/A	N/A	N/A
Size of bone	N/A	N/A	N/A	N/A
Hypoplasia of bone marrow	N/A	N/A	N/A	N/A
Mature T-cell neoplasm	N/A	N/A	N/A	N/A
Hydrolysis of phosphatidylinositol-3,4,5-triphosphate	N/A	N/A	N/A	N/A
Depletion of oocytes	N/A	N/A	N/A	N/A
Induction of muscle cell lines	N/A	N/A	N/A	N/A
Fasciculation of axons	N/A	N/A	N/A	N/A
Oral cavity carcinoma	N/A	N/A	N/A	N/A
Endometrial cancer	N/A	N/A	N/A	N/A
Conversion of mucosa	N/A	N/A	N/A	N/A
Development of branchial arch	N/A	N/A	N/A	N/A
Hydrolysis of lipoprotein	N/A	N/A	N/A	N/A
Abnormal morphology of liver	N/A	N/A	N/A	N/A
Volume of dentate gyrus	N/A	N/A	N/A	N/A
Replication of crypt cells	N/A	N/A	N/A	N/A
Isolated micronodular adrenocortical disease	N/A	N/A	N/A	N/A
Enlargement of lymphoid organ	N/A	N/A	N/A	N/A
Mineralization of enamel	N/A	N/A	N/A	N/A
Brain oligodendroglioma	N/A	N/A	N/A	N/A
Abnormal morphology of artery	N/A	N/A	N/A	N/A
Ovarian carcinoma	N/A	N/A	N/A	N/A
Cell cycle progression of tumor cell lines	N/A	N/A	N/A	N/A
Colorectal adenoma	N/A	N/A	N/A	N/A
Cell death of enteric neurons	N/A	N/A	N/A	N/A
Morphology of adenocarcinoma cell lines	N/A	N/A	N/A	N/A
Quantity of melanosomes	N/A	N/A	N/A	N/A
Metabolism of nitrobenzene	N/A	N/A	N/A	N/A
Papillary carcinoma	N/A	N/A	N/A	N/A
Dedifferentiation of T lymphocytes	N/A	N/A	N/A	N/A
Partial seizure with secondary generalization	N/A	N/A	N/A	N/A
Utilization of NADPH	N/A	N/A	N/A	N/A
Familial autoimmune disease	N/A	N/A	N/A	N/A
Development of fourth pharyngeal arch artery	N/A	N/A	N/A	N/A
Shedding of microvesicles	N/A	N/A	N/A	N/A
Nasal septum deviation	N/A	N/A	N/A	N/A
Small cell lung carcinoma	N/A	N/A	N/A	N/A
Congenital lower extremity deformity	N/A	N/A	N/A	N/A
Groin pain	N/A	N/A	N/A	N/A
Detection of tumor cells	N/A	N/A	N/A	N/A
Density of microglia	N/A	N/A	N/A	N/A
Major depression	N/A	N/A	N/A	N/A
Patterning of heart tube	N/A	N/A	N/A	N/A
Strength of bone	N/A	N/A	N/A	N/A
Serous adenocarcinoma	N/A	N/A	N/A	N/A
Generalized epilepsy with febrile seizures plus type 2	N/A	N/A	N/A	N/A
Cell death of osteoblasts	N/A	N/A	N/A	N/A
Expansion of B-1a lymphocytes	N/A	N/A	N/A	N/A
Transmembrane receptor protein tyrosine phosphatase signaling pathway	N/A	N/A	N/A	N/A
Adenocarcinoma in distal colon	N/A	N/A	N/A	N/A
Accumulation of abdominal adipose tissue	N/A	N/A	N/A	N/A
Synthesis of lipoprotein	N/A	N/A	N/A	N/A
Morphology of lymph node	N/A	N/A	N/A	N/A
Abnormal morphology of epithelial cells	N/A	N/A	N/A	N/A
Lack of mandibular coronoid process	N/A	N/A	N/A	N/A
Neurotransmission of GABAergic neurons	N/A	N/A	N/A	N/A
Abnormal morphology of chorion	N/A	N/A	N/A	N/A
Persistent truncus arteriosus	N/A	N/A	N/A	N/A
Bladder carcinoma	N/A	N/A	N/A	N/A
Morphology of spleen	N/A	N/A	N/A	N/A
Morphology of nerves	N/A	N/A	N/A	N/A
Abnormal morphology of pulmonary acinus	N/A	N/A	N/A	N/A
Low-grade lymphoma	N/A	N/A	N/A	N/A
Morphology of urinary system	N/A	N/A	N/A	N/A
Accumulation of polysaccharide	N/A	N/A	N/A	N/A
Morphogenesis of cochlea	N/A	N/A	N/A	N/A
Regeneration of optic nerve	N/A	N/A	N/A	N/A
Dephosphorylation of phosphatidylinositol 3,4-diphosphate	N/A	N/A	N/A	N/A
Glycolysis of tumor cell lines	N/A	N/A	N/A	N/A
Transdifferentiation of osteoblasts	N/A	N/A	N/A	N/A
Morphology of respiratory system	N/A	N/A	N/A	N/A
Translocation of heme	N/A	N/A	N/A	N/A
Uterine carcinoma	N/A	N/A	N/A	N/A
Susceptibility to familial febrile seizures type 3A	N/A	N/A	N/A	N/A
Induction of peritoneal macrophages	N/A	N/A	N/A	N/A
Abnormal morphology of ovary	N/A	N/A	N/A	N/A
Intellectual disability and congenital malformations	N/A	N/A	N/A	N/A
Frequency of dendritic epidermal T cells	N/A	N/A	N/A	N/A
Shape change of kidney cell lines	N/A	N/A	N/A	N/A
Apico-basal polarity of colorectal cancer cell lines	N/A	N/A	N/A	N/A
Maturation of interneurons	N/A	N/A	N/A	N/A
Reduction of superoxide	N/A	N/A	N/A	N/A
Oxidation of triacylglycerol	N/A	N/A	N/A	N/A
Severe psychological disorder	N/A	N/A	N/A	N/A
Preeclampsia	N/A	N/A	N/A	N/A
Pervasive developmental disorder	N/A	N/A	N/A	N/A
Abnormal morphology of breast cancer cell lines	N/A	N/A	N/A	N/A
Assembly of melanosomes	N/A	N/A	N/A	N/A
Abnormal morphology of vasculature	N/A	N/A	N/A	N/A
Ullrich congenital muscular dystrophy	N/A	N/A	N/A	N/A
Hypoactivity of mice	N/A	N/A	N/A	N/A
Abnormal morphology of leukocytes	N/A	N/A	N/A	N/A
Morphology of branchial arch	N/A	N/A	N/A	N/A
Translocation of K+	N/A	N/A	N/A	N/A
Anorectal malformation	N/A	N/A	N/A	N/A
Abnormal morphology of blood vessel	N/A	N/A	N/A	N/A
Autosomal dominant Shprintzen syndrome	N/A	N/A	N/A	N/A
Differentiation of neuronal progenitor cells	N/A	N/A	N/A	N/A
Conversion of phosphatidylinositol-3,4,5-triphosphate	N/A	N/A	N/A	N/A
Regeneration of cranium	N/A	N/A	N/A	N/A
Precancerous condition	N/A	N/A	N/A	N/A
Abnormal morphology of intestine	N/A	N/A	N/A	N/A
Grade 4 astrocytoma	N/A	N/A	N/A	N/A
Morphology of cellular protrusions	N/A	N/A	N/A	N/A
Quantity of ovarian cyst	N/A	N/A	N/A	N/A
Familial malignant migrating partial seizures of infancy	N/A	N/A	N/A	N/A
Moderate hyperlipidemia	N/A	N/A	N/A	N/A
Pulmonary complication	N/A	N/A	N/A	N/A
Abnormal morphology of short femur	N/A	N/A	N/A	N/A
Plaque psoriasis	N/A	N/A	N/A	N/A
Development of palate	N/A	N/A	N/A	N/A
Shrinkage of T lymphocytes	N/A	N/A	N/A	N/A
Abnormal morphology of respiratory system	N/A	N/A	N/A	N/A
Small B-cell lymphocytic lymphoma	N/A	N/A	N/A	N/A
Morphogenesis of inner ear	N/A	N/A	N/A	N/A
Morphology of limb	N/A	N/A	N/A	N/A
Grade 3-4 glioma cancer	N/A	N/A	N/A	N/A
Metabolism of selenium	N/A	N/A	N/A	N/A
B-cell non-Hodgkin lymphoma	N/A	N/A	N/A	N/A
Ischiocoxopodopatellar syndrome with pulmonary arterial hypertension	N/A	N/A	N/A	N/A
Cell flattening	N/A	N/A	N/A	N/A
Pancreatobiliary-type ampullary adenocarcinoma	N/A	N/A	N/A	N/A
Pelvic adenocarcinoma	N/A	N/A	N/A	N/A
Morphology of ear	N/A	N/A	N/A	N/A
Length of allantois	N/A	N/A	N/A	N/A
Schizophrenia	N/A	N/A	N/A	N/A
Quantity of embryonic cell lines	N/A	N/A	N/A	N/A
Morphology of placenta	N/A	N/A	N/A	N/A
Dephosphorylation of phosphatidylinositol-3,4,5-triphosphate	N/A	N/A	N/A	N/A
Mitogenesis of mesothelial cells	N/A	N/A	N/A	N/A
Formation of secondary palate	N/A	N/A	N/A	N/A
Apoptosis of stromal fibroblast cells	N/A	N/A	N/A	N/A
Reduction of lipid peroxide	N/A	N/A	N/A	N/A
Episodic ataxia type 9	N/A	N/A	N/A	N/A
Allodynia	N/A	N/A	N/A	N/A
Intestinal-type ampullary adenocarcinoma	N/A	N/A	N/A	N/A
Loss of natural killer cells	N/A	N/A	N/A	N/A
Haptotaxis of bone cancer cell lines	N/A	N/A	N/A	N/A
Common atrium	N/A	N/A	N/A	N/A
Abnormal morphology of talus	N/A	N/A	N/A	N/A
Lack of arcus anterior	N/A	N/A	N/A	N/A
Serous neoplasm	N/A	N/A	N/A	N/A
Formation of outflow tract	N/A	N/A	N/A	N/A
Morphology of central nervous system cells	N/A	N/A	N/A	N/A
Touch sensation	N/A	N/A	N/A	N/A
Bladder tumor	N/A	N/A	N/A	N/A
Vaginal septum	N/A	N/A	N/A	N/A
Morphology of lymphocytes	N/A	N/A	N/A	N/A
Abnormal morphology of eye	N/A	N/A	N/A	N/A
Development of aorta	N/A	N/A	N/A	N/A
Bodily balance	N/A	N/A	N/A	N/A
Partial seizure without secondary generalization	N/A	N/A	N/A	N/A
Pelvic serous carcinoma	N/A	N/A	N/A	N/A
Morphology of vasculature	N/A	N/A	N/A	N/A
Grade 3 malignant glioma	N/A	N/A	N/A	N/A
Severe autoimmune disease	N/A	N/A	N/A	N/A
Abnormality of the upper limb	N/A	N/A	N/A	N/A
Biliary tract carcinoma	N/A	N/A	N/A	N/A
Osteoarthritis susceptibility 1	N/A	N/A	N/A	N/A
Turner syndrome	N/A	N/A	N/A	N/A
Scrambling of phospholipid	N/A	N/A	N/A	N/A
Fusion of leukocyte cell lines	N/A	N/A	N/A	N/A
Morphogenesis of cardiac valve	N/A	N/A	N/A	N/A
Thyroid cancer	N/A	N/A	N/A	N/A
Proliferation of pheochromocytoma cell lines	N/A	N/A	N/A	N/A
Commitment of cells	N/A	N/A	N/A	N/A
Homeostasis of invariant natural killer T cells	N/A	N/A	N/A	N/A
Alzheimer disease	N/A	N/A	N/A	N/A
Lumbar spondylolisthesis	N/A	N/A	N/A	N/A
Mineralization of embryonic cell lines	N/A	N/A	N/A	N/A
Stimulation of connective tissue cells	N/A	N/A	N/A	N/A
Cardiac calcification	N/A	N/A	N/A	N/A
Morphogenesis of nose	N/A	N/A	N/A	N/A
Otitis media	N/A	N/A	N/A	N/A
Dextro-looped transposition of the great arteries type 1	N/A	N/A	N/A	N/A
PH of early endosomes	N/A	N/A	N/A	N/A
Morphogenesis of tongue	N/A	N/A	N/A	N/A
Upper aerodigestive tract carcinoma	N/A	N/A	0	N/A
Quantity of cementum	N/A	N/A	N/A	N/A
Bone mineral density of femur	N/A	N/A	N/A	N/A
Severe connective tissue disorder	N/A	N/A	N/A	N/A
Formation of lymphoblasts	N/A	N/A	N/A	N/A
Elimination of marginal-zone B lymphocytes	N/A	N/A	N/A	N/A
Ovarian serous tumor	N/A	N/A	N/A	N/A
Ovarian cyst	N/A	N/A	N/A	N/A
Abnormal morphology of umbilical artery	N/A	N/A	N/A	N/A
Familial temporal lobe epilepsy type 7	N/A	N/A	N/A	N/A
Shape change of lymphocytes	N/A	N/A	N/A	N/A
Abnormal morphology of mandible	N/A	N/A	N/A	N/A
Mixed neoplasia	N/A	N/A	N/A	N/A
Calcification of fibroblast cell lines	N/A	N/A	N/A	N/A
Cellular infiltration by embryonic cell lines	N/A	N/A	N/A	N/A
Alkalinization of lysosome	N/A	N/A	N/A	N/A
Rectal adenocarcinoma	N/A	N/A	N/A	N/A
Morphogenesis of skeletal system	N/A	N/A	N/A	N/A
Early infantile epileptic encephalopathy type 30	N/A	N/A	N/A	N/A
Cell death of motor neurons	N/A	N/A	N/A	N/A
Delay in initiation of transition of radial glial cells	N/A	N/A	N/A	N/A
Abnormal morphology of cardiovascular system	N/A	N/A	N/A	N/A
Abnormal morphology of pharyngeal muscle	N/A	N/A	N/A	N/A
Head squamous cell carcinoma	N/A	N/A	N/A	N/A
Mineralization of bone cell lines	N/A	N/A	N/A	N/A
Blebbing of bone marrow cell lines	N/A	N/A	N/A	N/A
Density of trabecula	N/A	N/A	N/A	N/A
Metastatic malignant neoplasm of digestive system	N/A	N/A	N/A	N/A
Familial focal epilepsy	N/A	N/A	N/A	N/A
Development of cranial nerve	N/A	N/A	N/A	N/A
Quantity of vessel	N/A	N/A	N/A	N/A
Abnormal morphology of dental pulp chamber	N/A	N/A	N/A	N/A
Abnormal morphology of mouth	N/A	N/A	N/A	N/A
Gliomatosis cerebri	N/A	N/A	N/A	N/A
Maturation of mammary gland	N/A	N/A	N/A	N/A
Autosomal dominant brachydactyly type A2	N/A	N/A	N/A	N/A
Conversion of spindle cell-type squamous cell carcinoma	N/A	N/A	N/A	N/A
Lack of enamel	N/A	N/A	N/A	N/A
Migration of decidual cells	N/A	N/A	N/A	N/A
Abnormal morphology of vertebrae	N/A	N/A	N/A	N/A
Maturation of oligodendrocyte precursor cells	N/A	N/A	N/A	N/A
Number of iNKT2 cells	N/A	N/A	N/A	N/A
Abnormal morphology of body cavity	N/A	N/A	N/A	N/A
Morphology of lymphoid organ	N/A	N/A	N/A	N/A
Healing of lesion	N/A	N/A	N/A	N/A
Binding of osteblast specific element 2	N/A	N/A	N/A	N/A
Collagen-induced arthritis of paw	N/A	N/A	N/A	N/A
Chemotaxis of bone marrow precursor cells	N/A	N/A	N/A	N/A
Catabolism of glutathione	N/A	N/A	N/A	N/A
Formation of neuromuscular junctions	N/A	N/A	N/A	N/A
Hip osteoarthritis	N/A	N/A	N/A	N/A
Humerus fracture	N/A	N/A	N/A	N/A
Thigmotaxis	N/A	N/A	N/A	N/A
Ovarian follicular cyst	N/A	N/A	N/A	N/A
Cleavage of leukotriene D4	N/A	N/A	N/A	N/A
Looping morphogenesis of heart tube	N/A	N/A	N/A	N/A
Arrest in cell cycle progression of tumor cell lines	N/A	N/A	N/A	N/A
Morphology of malignant tumor	N/A	N/A	N/A	N/A
Differentiation of myotube	N/A	N/A	N/A	N/A
Proliferation of stromal fibroblast cells	N/A	N/A	N/A	N/A
Morphology of blood cells	N/A	N/A	N/A	N/A
Esophageal lesion	N/A	N/A	N/A	N/A
Development of bronchus associated lymphoid tissue	N/A	N/A	N/A	N/A
Contraction of uterine cell lines	N/A	N/A	N/A	N/A
Migration of gonadal cell lines	N/A	N/A	N/A	N/A
Formation of giant cells	N/A	N/A	N/A	N/A
Abnormal morphology of lymphocytes	N/A	N/A	N/A	N/A
Size of hip bone	N/A	N/A	N/A	N/A
Lack of umbilical cord	N/A	N/A	N/A	N/A
Early-onset preeclampsia	N/A	N/A	N/A	N/A
Quantity of apoptotic kidney cell lines	N/A	N/A	N/A	N/A
Quantity of B-1a lymphocytes	N/A	N/A	N/A	N/A
Osteoblastogenesis of stromal cell lines	N/A	N/A	N/A	N/A
Optic nerve cupping	N/A	N/A	N/A	N/A
Hyperactivity	N/A	N/A	N/A	N/A
Pneumoperitoneum	N/A	N/A	N/A	N/A
Susceptibility to craniosynostosis 7	N/A	N/A	N/A	N/A
Induction of red blood cells	N/A	N/A	N/A	N/A
Breakthrough pain	N/A	N/A	N/A	N/A
Regeneration of hair cells	N/A	N/A	N/A	N/A
Abnormal morphology of tooth hard tissue	N/A	N/A	N/A	N/A
Autosomal dominant severe myoclonic epilepsy in infancy	N/A	N/A	N/A	N/A
Activation of glutathione	N/A	N/A	N/A	N/A
HER2 negative cancer	N/A	N/A	N/A	N/A
Release of retinol	N/A	N/A	N/A	N/A
Abnormal morphology of retinal layer	N/A	N/A	N/A	N/A
Syndromic encephalopathy	N/A	N/A	N/A	N/A
Abnormal morphology of central nervous system	N/A	N/A	N/A	N/A
Abnormal quantity of cytokine	N/A	N/A	N/A	N/A
Morphology of digestive system	N/A	N/A	N/A	N/A
Morphology of trabecular bone	N/A	N/A	N/A	N/A
Mature B cell malignant tumor	N/A	N/A	N/A	N/A
Morphology of kidney	N/A	N/A	N/A	N/A
Th17 immune response of memory T lymphocytes	N/A	N/A	N/A	N/A
Osteoblastogenesis of bone marrow cell lines	N/A	N/A	N/A	N/A
Degenerative ataxia	N/A	N/A	N/A	N/A
Binding of CCAAT element	N/A	N/A	N/A	N/A
Cytostasis of colorectal cancer cell lines	N/A	N/A	N/A	N/A
Conotruncal heart malformations	N/A	N/A	N/A	N/A
Metabolism of glutamine family amino acid	N/A	N/A	N/A	N/A
Isolated microphthalmia with coloboma 8	N/A	N/A	N/A	N/A
Hypertrophy of intestine	N/A	N/A	N/A	N/A
Differentiation of skin-derived dendritic cells	N/A	N/A	N/A	N/A
Diabetic complication	N/A	N/A	N/A	N/A
Leiomyoma	N/A	N/A	N/A	N/A
Abnormal morphology of mononuclear leukocytes	N/A	N/A	N/A	N/A
Large intestine adenocarcinoma	N/A	N/A	N/A	N/A
Activation of bone cancer cell lines	N/A	N/A	N/A	N/A
Pediculosis capitis	N/A	N/A	N/A	N/A
Congenital anomaly of skin	N/A	N/A	N/A	N/A
Concentration of testosterone	N/A	N/A	N/A	N/A
Bile duct carcinoma	N/A	N/A	N/A	N/A
Bainbridge-Ropers syndrome	N/A	N/A	N/A	N/A
Crigler-Najjar syndrome type 1	N/A	N/A	N/A	N/A
Oxidative stress response of kidney cell lines	N/A	N/A	N/A	N/A
Quantity of microfilaments	N/A	N/A	N/A	N/A
Morphology of heart	N/A	N/A	N/A	N/A
Quantity of regulatory B10 cells	N/A	N/A	N/A	N/A
Abnormal morphology of limb	N/A	N/A	N/A	N/A
Arrest in growth of B cell hybridoma cells	N/A	N/A	N/A	N/A
Diluted color of fur	N/A	N/A	N/A	N/A
Head and neck squamous cell carcinoma	N/A	N/A	N/A	N/A
Bone mineral density of trabecular bone	N/A	N/A	N/A	N/A
Abnormal morphology of neurosensory retina	N/A	N/A	N/A	N/A
Developmental plateau	N/A	N/A	N/A	N/A
Oxidative stress response of breast cancer cell lines	N/A	N/A	N/A	N/A
Size of lesion	N/A	N/A	N/A	N/A
Autosomal dominant Emery-Dreifuss muscular dystrophy	N/A	N/A	N/A	N/A
Accumulation of NADH	N/A	N/A	N/A	N/A
Expansion of embryonic stem cells	N/A	N/A	N/A	N/A
Formation of endocrine gland	N/A	N/A	N/A	N/A
Hypoplasia of testis	N/A	N/A	N/A	N/A
Susceptibility to benzene toxicity	N/A	N/A	N/A	N/A
Quantity of granulocyte progenitors	N/A	N/A	N/A	N/A
Binding of ganglioside GD3	N/A	N/A	N/A	N/A
Morphology of body cavity	N/A	N/A	N/A	N/A
Differentiation of B-1a lymphocytes	N/A	N/A	N/A	N/A
Philadelphia-negative B-cell acute lymphoblastic leukemia	N/A	N/A	N/A	N/A
Endometrioid endometrial adenocarcinoma	N/A	N/A	N/A	N/A
Depletion of pre-B acute lymphoblastic leukemia cells	N/A	N/A	N/A	N/A
Short stature, facial dysmorphism, and skeletal anomalies with or without cardiac anomalies 1	N/A	N/A	N/A	N/A
Mineralization of muscle cell lines	N/A	N/A	N/A	N/A
Gastro-esophageal carcinoma	N/A	N/A	N/A	N/A
Depletion of naive T lymphocytes	N/A	N/A	N/A	N/A
Oligodendroglioma	N/A	N/A	N/A	N/A
Hypoplasia of epididymis	N/A	N/A	N/A	N/A
Abnormal morphology of axial skeleton	N/A	N/A	N/A	N/A
Morphology of ovarian cancer cells	N/A	N/A	N/A	N/A
Dystonia type 12	N/A	N/A	N/A	N/A
Hypoplasia of otic vesicle	N/A	N/A	N/A	N/A
Abnormal morphology of hepatobiliary system	N/A	N/A	N/A	N/A
Spatial learning	N/A	N/A	N/A	N/A
Strength of long bones	N/A	N/A	N/A	N/A
Function of macrophages	N/A	N/A	N/A	N/A
Differentiation of tooth cells	N/A	N/A	N/A	N/A
Tooth development	N/A	N/A	N/A	N/A
Familial midline defect	N/A	N/A	N/A	N/A
Size of tooth	N/A	N/A	N/A	N/A
Metastasis of mammary tumor cells	N/A	N/A	N/A	N/A
Quantity of IgM	N/A	N/A	N/A	N/A
Morphology of aorta	N/A	N/A	N/A	N/A
Grade 3-4 glioma	N/A	N/A	N/A	N/A
Morphogenesis of heart	N/A	N/A	N/A	N/A
Breast adenocarcinoma	N/A	N/A	N/A	N/A
Malignant brain glioma	N/A	N/A	N/A	N/A
Fibromyalgia	N/A	N/A	N/A	N/A
Myeloid hyperplasia	N/A	N/A	N/A	N/A
Cardiac adenocarcinoma	N/A	N/A	N/A	N/A
Development of anlage	N/A	N/A	N/A	N/A
Utilization of glutamine	N/A	N/A	N/A	N/A
Metabolism of methylene blue	N/A	N/A	N/A	N/A
Neuroendocrine lung cancer	N/A	N/A	N/A	N/A
Morphology of forebrain	N/A	N/A	N/A	N/A
Severe proteinuria	N/A	N/A	N/A	N/A
Induction of bone tissue	N/A	N/A	N/A	N/A
Autism spectrum disorder with intellectual disability	N/A	N/A	N/A	N/A
Neck neoplasm	N/A	N/A	N/A	N/A
Cell-mediated response	N/A	N/A	N/A	N/A
Grade 3 glioma	N/A	N/A	N/A	N/A
Function of blood platelets	N/A	N/A	N/A	N/A
Colorectal serrated carcinoma	N/A	N/A	N/A	N/A
Morphology of limb bone	N/A	N/A	N/A	N/A
Morphology of cardiac muscle	N/A	N/A	N/A	N/A
Transport of monovalent inorganic cation	N/A	N/A	N/A	N/A
Abnormal morphology of dilated endolymphatic duct	N/A	N/A	N/A	N/A
Advanced ovarian tumor	N/A	N/A	N/A	N/A
Epithelial to mesenchymal transdifferentiation of prostate cancer cell lines	N/A	N/A	N/A	N/A
Size of tumor	N/A	N/A	N/A	N/A
Morphogenesis of face	N/A	N/A	N/A	N/A
Adult de novo leukemia	N/A	N/A	N/A	N/A
PH of extracellular space	N/A	N/A	N/A	N/A
Concentration of beta-estradiol	0	N/A	N/A	N/A
Cellular infiltration by endothelial cells	N/A	N/A	N/A	N/A
Locomotion of vesicles	N/A	N/A	N/A	N/A
Morphology of tumor cell lines	N/A	N/A	N/A	N/A
Dyspnea	N/A	N/A	N/A	N/A
Morphology of leukocytes	N/A	N/A	N/A	N/A
Coronary artery disease	N/A	N/A	N/A	N/A
Macular degeneration	N/A	N/A	N/A	N/A
Proliferation of mesenchymal cells	N/A	N/A	N/A	N/A
Malignant neuroendocrine neoplasm	N/A	N/A	N/A	N/A
Detoxification of monohydroperoxy-linoleic acid	N/A	N/A	N/A	N/A
Deposition of melanin	N/A	N/A	N/A	N/A
Formation of definitive endoderm	N/A	N/A	N/A	N/A
Pemphigus	N/A	N/A	N/A	N/A
Morphology of vessel	N/A	N/A	N/A	N/A
Homing of TREG cells	N/A	N/A	N/A	N/A
Catabolism of xenobiotic	N/A	N/A	N/A	N/A
Development of non-small cell lung carcinoma	N/A	N/A	N/A	N/A
Abnormal morphology of skeleton	N/A	N/A	N/A	N/A
Quantity of follicular cyst	N/A	N/A	N/A	N/A
Neurodevelopmental disorder	N/A	N/A	N/A	N/A
Patterning of body axis	N/A	N/A	N/A	N/A
Accumulation of selenium	N/A	N/A	N/A	N/A
Osteopenia of vertebrae	N/A	N/A	N/A	N/A
Outgrowth of motor axons	N/A	N/A	N/A	N/A
Congenital mental retardation	N/A	N/A	N/A	N/A
Endometrioid carcinoma	N/A	N/A	N/A	N/A
Accumulation of leukocyte cell lines	N/A	N/A	N/A	N/A
Enlargement of heart	N/A	N/A	N/A	N/A
Tobacco-related disorder	N/A	N/A	N/A	N/A
Transduction of phosphatidylinositol-3,4,5-triphosphate	N/A	N/A	N/A	N/A
Mitogenesis of fibroblast cell lines	N/A	N/A	N/A	N/A
Differentiation of osteoprogenitor cells	N/A	N/A	N/A	N/A
Thyroid carcinoma	N/A	N/A	N/A	N/A
Brain astrocytoma	N/A	N/A	N/A	N/A
Function of lacrimal gland	N/A	N/A	N/A	N/A
Fusion of fetal membranes	N/A	N/A	N/A	N/A
Senile cataract	N/A	N/A	N/A	N/A
Lack of trophoblast giant cells	N/A	N/A	N/A	N/A
Development of upper respiratory tract	N/A	N/A	N/A	N/A
Calcification of embryonic cell lines	N/A	N/A	N/A	N/A
Abnormal function of skeleton	N/A	N/A	N/A	N/A
Shape change of epithelial cell lines	N/A	N/A	N/A	N/A
Formation of telencephalon	N/A	N/A	0	N/A
Abnormal morphology of laryngeal muscle	N/A	N/A	N/A	N/A
Neoplastic cell transformation of pre-B lymphocytes	N/A	N/A	N/A	N/A
Hydrolysis of phosphatidylethanolamine	N/A	N/A	N/A	N/A
Differentiation of adipose stromal cells	N/A	N/A	N/A	N/A
Depletion of invariant natural killer T cells	N/A	N/A	N/A	N/A
Cell flattening of pheochromocytoma cell lines	N/A	N/A	N/A	N/A
Expansion of dendritic cell lines	N/A	N/A	N/A	N/A
Survival of eye cell lines	N/A	N/A	N/A	N/A
Hereditary thoracic aortic disorder	N/A	N/A	N/A	N/A
Quantity of mineral	N/A	N/A	N/A	N/A
Tourette syndrome	N/A	N/A	N/A	N/A
Degradation of mast cells	N/A	N/A	N/A	N/A
West syndrome	N/A	N/A	N/A	N/A
Arrest in cell cycle progression of squamous cell carcinoma cell lines	N/A	N/A	N/A	N/A
Abnormal morphology of plasma membrane	N/A	N/A	N/A	N/A
Cervical spondylotic myelopathy	N/A	N/A	N/A	N/A
Abnormal morphology of embryo	N/A	N/A	N/A	N/A
Metabolism of SN-38	N/A	N/A	N/A	N/A
Morphology of myeloid cells	N/A	N/A	N/A	N/A
Morphology of cardiovascular system	N/A	N/A	N/A	N/A
Relearning	N/A	N/A	N/A	N/A
Abnormal morphology of extraembryonic tissue	N/A	N/A	N/A	N/A
Maturation of villus cells	N/A	N/A	N/A	N/A
Differentiation of HCASMC cells	N/A	N/A	N/A	N/A
Estrogen receptor-negative breast cancer	N/A	N/A	N/A	N/A
Concentration of cholesterol ester	N/A	N/A	N/A	N/A
Instrumental training	N/A	N/A	N/A	N/A
Familial neurodevelopmental disorder	N/A	N/A	N/A	N/A
Abnormal morphology of digestive system	N/A	N/A	N/A	N/A
Bone mineral density of skeleton	N/A	N/A	N/A	N/A
Blebbing of epithelial cell lines	N/A	N/A	N/A	N/A
Remodeling of endothelial cells	N/A	N/A	N/A	N/A
Cutaneous melanoma	N/A	N/A	N/A	N/A
Dedifferentiation of B lymphocytes	N/A	N/A	N/A	N/A
3-glucuronidation of morphine	N/A	N/A	N/A	N/A
Temporal lobe epilepsy	N/A	N/A	N/A	N/A
Transdifferentiation of muscle cell lines	N/A	N/A	N/A	N/A
Lack of third branchial arch	N/A	N/A	N/A	N/A
Multiple system atrophy	N/A	N/A	N/A	N/A
Transport of retinol	N/A	N/A	N/A	N/A
Formation of heart ventricle	N/A	N/A	N/A	N/A
Conjugation of glutathione	N/A	N/A	N/A	N/A
Autism-like behavioral deficit	N/A	N/A	N/A	N/A
Hydrolysis of cholesterol	N/A	N/A	N/A	N/A
Concentration of phosphatidylinositol	N/A	N/A	N/A	N/A
Micrognathia	N/A	N/A	N/A	N/A
Malignant neoplasm of aerodigestive tract	N/A	N/A	0	N/A
Gastric carcinoma	N/A	N/A	N/A	N/A
Juvenile dermatomyositis	N/A	N/A	N/A	N/A
Size of head	N/A	N/A	N/A	N/A
Transmission of retinoid	N/A	N/A	N/A	N/A
Degranulation of bone marrow-derived mast cells	N/A	N/A	N/A	N/A
Differentiation of tendon stem cells	N/A	N/A	N/A	N/A
Influx of ATP	N/A	N/A	N/A	N/A
Differentiation of bone marrow mesenchymal cells	N/A	N/A	N/A	N/A
Autosomal dominant early infantile epileptic encephalopathy	N/A	N/A	N/A	N/A
Conversion of phosphatidylinositol 3,4-diphosphate	N/A	N/A	N/A	N/A
B-cell leukemia	N/A	N/A	N/A	N/A
Activation of neural stem cells	N/A	N/A	N/A	N/A
Female genital tract adenocarcinoma	N/A	N/A	N/A	N/A
Apoptosis of stromal cell lines	N/A	N/A	N/A	N/A
Breakdown of phosphatidylinositol-3,4,5-triphosphate	N/A	N/A	N/A	N/A
Localization of recycling endosomes	N/A	N/A	N/A	N/A
Hemorrhoid	N/A	N/A	N/A	N/A
Myoclonic dystonia	N/A	N/A	N/A	N/A
Development of vestibulocochlear nerve primordium	N/A	N/A	N/A	N/A
Spinocerebellar ataxia type 7	N/A	N/A	N/A	N/A
Laryngeal carcinoma	N/A	N/A	N/A	N/A
Autosomal dominant complex neurodevelopmental disorder	N/A	N/A	N/A	N/A
Dental pulp disease	N/A	N/A	N/A	N/A
Familial hemiplegic migraine type 3	N/A	N/A	N/A	N/A
Necroptosis of vascular endothelial cells	N/A	N/A	N/A	N/A
Formation of smooth muscle	N/A	N/A	N/A	N/A
Severe lupus-like autoimmune disease	N/A	N/A	N/A	N/A
Invasion by epicardium-derived cells	N/A	N/A	N/A	N/A
Abnormal morphology of lung	N/A	N/A	N/A	N/A
Deposition of hyaluronic acid	N/A	N/A	N/A	N/A
Production of osteoclasts	N/A	N/A	N/A	N/A
Concentration of L-glutamic acid	N/A	N/A	N/A	N/A
Apposition of trabecular bone	N/A	N/A	N/A	N/A
Citrullination of protein	N/A	N/A	N/A	N/A
Metabolism of xenobiotic	N/A	N/A	N/A	N/A
Blebbing of osteoblasts	N/A	N/A	N/A	N/A
Size of cells	N/A	N/A	N/A	N/A
Morphology of connective tissue cells	N/A	N/A	N/A	N/A
Catabolism of phospholipid	N/A	N/A	N/A	N/A
Apoptosis of bone marrow cells	N/A	N/A	N/A	N/A
Advanced ovarian carcinoma	N/A	N/A	N/A	N/A
Arrest in cell cycle progression of sarcoma cell lines	N/A	N/A	N/A	N/A
Uptake of vitamin A	N/A	N/A	N/A	N/A
Disorder of appendix	N/A	N/A	N/A	N/A
Complex partial seizure	N/A	N/A	N/A	N/A
Release of thromboxane B2	N/A	N/A	N/A	N/A
Transformation of B lymphocytes	N/A	N/A	N/A	N/A
Development of mullerian duct	N/A	N/A	N/A	N/A
Chorioallantoic membrane fusion failure	N/A	N/A	N/A	N/A
Development of pulmonary artery	N/A	N/A	N/A	N/A
Drug resistant multifocal epilepsy	N/A	N/A	N/A	N/A
Autosomal recessive Raine syndrome	N/A	N/A	N/A	N/A
Biliary tract cancer	N/A	N/A	N/A	N/A
Autosomal dominant syndromic mental retardation	N/A	N/A	N/A	N/A
Early infantile epileptic encephalopathy type 11	N/A	N/A	N/A	N/A
Cholestasis	N/A	N/A	N/A	N/A
Polarity of neutrophils	N/A	N/A	N/A	N/A
Differentiation of mammary tumor cells	N/A	N/A	N/A	N/A
Lack of parathyroid gland	N/A	N/A	N/A	N/A
Left pulmonary isomerism	N/A	N/A	N/A	N/A
Morphology of intestine	N/A	N/A	N/A	N/A
Fusion of multinucleated giant cells	N/A	N/A	N/A	N/A
Posterior amelia with pelvic and pulmonary hypoplasia syndrome	N/A	N/A	N/A	N/A
Formation of endochondral bone	N/A	N/A	N/A	N/A
Delay in initiation of transition of neuronal progenitor cells	N/A	N/A	N/A	N/A
Differentiation of allantois	N/A	N/A	N/A	N/A
Quantity of colorectal carcinoma	N/A	N/A	N/A	N/A
Abnormal morphology of gland	N/A	N/A	N/A	N/A
Morphology of respiratory tract	N/A	N/A	N/A	N/A
[truncated: 6 more rows]
